# Supplementary material for: Crystal structure and Hirshfeld surface analysis of 4′-(2-chloro­phen­yl)-1′-methyl-3′′-phenyl-7′′,8′′-di­hydro-5′′H-di­spiro­[indoline-3,2′-pyrrolidine-3′,6′′-iso­quinoline]-2,5′′-dione
Source: Acta Crystallogr E Crystallogr Commun. 2018 Apr 12;74(Pt 5):660–3. doi: 10.1107/S2056989018005455 (PMC5947482; doi:10.1107/S2056989018005455)
Supplement: Supplementary file 1 [file e-74-00660-sup1.cif]

##############################################################################
#                                                                            #
# This CIF contains the data in a paper accepted for publication in          #
# Acta Crystallographica Section E. It conforms to the requirements of       #
# Notes for Authors for Acta Crystallographica Section E, and has been       #
# peer reviewed under the auspices of the IUCr Commission on Journals.       #
#                                                                            #
# Full details of the Crystallographic Information File format               #
# are given in the paper "The Crystallographic Information File (CIF):       #
# a New Standard Archive File for Crystallography" by S. R. Hall, F. H.      #
# Allen and I. D. Brown [Acta Cryst. (1991), A47, 655-685].                  #
#                                                                            #
# The current version of the core CIF dictionary is obtainable from          #
# ftp://ftp.iucr.org/pub/cif_core.dic.                                       #
#                                                                            #
# Software is freely available for graphical display of the structure(s)     #
# in this CIF. For information consult the CIF software page                 #
# http://www.iucr.org/resources/cif/software.                                #
#                                                                            #
# This file may be used for bona fide research purposes within the           #
# scientific community so long as proper attribution is given to the journal # 
# article from which it was obtained.                                        #
#                                                                            #
##############################################################################
data_global
_audit_creation_method     'WinGX routine CIF_UPDATE'
_audit_conform_dict_name     cif_core.dic
_audit_conform_dict_version     2.3
_journal_date_recd_electronic     2018-03-26
_journal_date_accepted     2018-04-09
_journal_name_full     'Acta Crystallographica, Section E'
_journal_year     2018
_journal_volume     74
_journal_issue      5
_journal_page_first     0
_journal_page_last     0
_journal_paper_category     GO
_journal_paper_doi     10.1107/S2056989018005455
_journal_coeditor_code     SU5434
_publ_contact_author_name     'Dr. P. L. Nilantha Lakshman'
_publ_contact_author_address
;
Department of Food science and Technology
University of Ruhuna
Mapalana
Kamburupitiya (81100)
Sri Lanka
;
_publ_contact_author_email     'plakshmannilantha@ymail.com'
_publ_contact_author_fax     '+94-41-2292384'
_publ_contact_author_phone     '+94-41-2292200'
_publ_section_title
;\
Crystal structure and Hirshfeld surface analysis of
4'-(2-chlorophenyl)-1'-methyl-3''-phenyl-7'',8''-dihydro-5''<i>H</i>-\
dispiro[indoline-3,2'-pyrrolidine-3',6''-isoquinoline]-2,5''-dione
;
loop_
    _publ_author_name
    _publ_author_footnote
    _publ_author_address
    'Vishnupriya, R.' .
;
Department of Physics
The Madura College,
Madurai 625 011
India
;
    'Selva Meenatchi, C.' .
;
Department of Physics
The Madura College,
Madurai 625 011
India
;
    'Suresh, J.' .
;
Department of Physics
The Madura College,
Madurai 625 011
India
;
    'Sumesh, R. V.' .
;
Department of Organic Chemistry
School of Chemistry
Madurai Kamaraj University
Madurai 625 021
India
;
    'Kumar, R. Ranjith' .
;
Department of Organic Chemistry
School of Chemistry
Madurai Kamaraj University
Madurai 625 021
India
;
    'Lakshman, P. L. Nilantha' .
;
Department of Food Science and Technology
University of Ruhuna
Mapalana
Kamburupitiya 81100
Sri Lanka
;
_publ_section_synopsis
;
In the crystal structure of the title compound, a
dispiro[indoline-3,2'-pyrrolidine-3',6''-isoquinoline]-2,5''-dione, C---H...O
hydrogen bonding predominates, linking molecules to form chains propagating
along [100].
;
data_I
_database_code_depnum_ccdc_archive 'CCDC 1835595'
_audit_creation_method     SHELXL-97
_chemical_name_systematic
;\
4'-(2-Chlorophenyl)-1'-methyl-3''-phenyl-7'',8''-dihydro-5''<i>H</i>-\
dispiro[indoline-3,2'-pyrrolidine-3',6''-isoquinoline]-2,5''-dione
;
_chemical_name_common     ?
_chemical_formula_moiety     'C32 H26 Cl N3 O2'
_chemical_formula_sum     'C32 H26 Cl N3 O2'
_chemical_formula_iupac     'C32 H26 Cl N3 O2'
_chemical_formula_weight     520.01
_chemical_melting_point     ?
_symmetry_cell_setting     triclinic
_symmetry_space_group_name_H-M     'P -1'
_symmetry_space_group_name_Hall     '-P 1'
loop_
    _symmetry_equiv_pos_as_xyz
    'x, y, z'
    '-x, -y, -z'
_cell_length_a     6.7722(4)
_cell_length_b     11.5017(8)
_cell_length_c     16.6305(11)
_cell_angle_alpha     80.224(3)
_cell_angle_beta     84.618(3)
_cell_angle_gamma     81.077(3)
_cell_volume     1258.09(14)
_cell_formula_units_Z     2
_cell_measurement_reflns_used     4659
_cell_measurement_theta_min     2
_cell_measurement_theta_max     26
_cell_measurement_temperature     293(2)
_exptl_crystal_description     block
_exptl_crystal_colour     colourless
_exptl_crystal_size_max     0.23
_exptl_crystal_size_mid     0.21
_exptl_crystal_size_min     0.19
_exptl_crystal_density_diffrn     1.373
_exptl_crystal_density_meas     ?
_exptl_crystal_density_method     'not measured'
_exptl_crystal_F_000     544
_exptl_absorpt_coefficient_mu     0.189
_exptl_absorpt_correction_type     multi-scan
_exptl_absorpt_process_details
;
(SADABS; Bruker, 2004)
;
_exptl_absorpt_correction_T_min     0.967
_exptl_absorpt_correction_T_max     0.974
_exptl_special_details     ?
_diffrn_ambient_temperature     293(2)
_diffrn_radiation_type     MoK\a
_diffrn_radiation_wavelength     0.71073
_diffrn_radiation_source     'fine-focus sealed tube'
_diffrn_radiation_monochromator     graphite
_diffrn_measurement_device_type     'Bruker Kappa APEXII'
_diffrn_measurement_method     '\w and \f'
_diffrn_detector_area_resol_mean     0
_diffrn_reflns_number     25368
_diffrn_reflns_av_R_equivalents     0.0347
_diffrn_reflns_av_sigmaI/netI     0.0259
_diffrn_reflns_theta_min     2.03
_diffrn_reflns_theta_max     25.49
_diffrn_reflns_theta_full     25.50
_diffrn_measured_fraction_theta_max     0.998
_diffrn_measured_fraction_theta_full     0.998
_diffrn_reflns_limit_h_min     -8
_diffrn_reflns_limit_h_max     8
_diffrn_reflns_limit_k_min     -13
_diffrn_reflns_limit_k_max     13
_diffrn_reflns_limit_l_min     -20
_diffrn_reflns_limit_l_max     20
_diffrn_standards_number     0
_diffrn_standards_interval_count     0
_diffrn_standards_interval_time     0
_diffrn_standards_decay_%     0
_refine_special_details
;
 Refinement of F^2^ against ALL reflections.  The weighted R-factor wR and
 goodness of fit S are based on F^2^, conventional R-factors R are based
 on F, with F set to zero for negative F^2^. The threshold expression of
 F^2^ > 2sigma(F^2^) is used only for calculating R-factors(gt) etc. and is
 not relevant to the choice of reflections for refinement.  R-factors based
 on F^2^ are statistically about twice as large as those based on F, and R-
 factors based on ALL data will be even larger.
;
_reflns_number_total     4659
_reflns_number_gt     3577
_reflns_threshold_expression     >2sigma(I)
_refine_ls_structure_factor_coef     Fsqd
_refine_ls_matrix_type     full
_refine_ls_R_factor_all     0.0666
_refine_ls_R_factor_gt     0.0473
_refine_ls_wR_factor_gt     0.1197
_refine_ls_wR_factor_ref     0.1333
_refine_ls_goodness_of_fit_ref     1.050
_refine_ls_restrained_S_all     1.050
_refine_ls_number_reflns     4659
_refine_ls_number_parameters     347
_refine_ls_number_restraints     0
_refine_ls_hydrogen_treatment     mixed
_refine_ls_weighting_scheme     calc
_refine_ls_weighting_details
         'calc w=1/[\s^2^(Fo^2^)+(0.0570P)^2^+0.8008P] where P=(Fo^2^+2Fc^2^)/3'
_atom_sites_solution_hydrogens     geom
_atom_sites_solution_primary     direct
_atom_sites_solution_secondary     difmap
_refine_ls_shift/su_max     0.000
_refine_ls_shift/su_mean     0.000
_refine_diff_density_max     0.371
_refine_diff_density_min     -0.462
_refine_ls_extinction_method     none
_refine_ls_extinction_coef     ?
loop_
    _atom_type_symbol
    _atom_type_description
    _atom_type_scat_dispersion_real
    _atom_type_scat_dispersion_imag
    _atom_type_scat_source
    'C' 'C' 0.0033 0.0016
                         'International Tables Vol C Tables 4.2.6.8 and 6.1.1.4'
    'H' 'H' 0.0000 0.0000
                         'International Tables Vol C Tables 4.2.6.8 and 6.1.1.4'
    'N' 'N' 0.0061 0.0033
                         'International Tables Vol C Tables 4.2.6.8 and 6.1.1.4'
    'O' 'O' 0.0106 0.0060
                         'International Tables Vol C Tables 4.2.6.8 and 6.1.1.4'
    'Cl' 'Cl' 0.1484 0.1585
                         'International Tables Vol C Tables 4.2.6.8 and 6.1.1.4'
_computing_data_collection
;
APEX2 (Bruker, 2004)
;
_computing_cell_refinement
;
SAINT (Bruker, 2004)
;
_computing_data_reduction
;
SAINT (Bruker, 2004)
;
_computing_structure_solution
;
SHELXS97 (Sheldrick, 2008)
;
_computing_structure_refinement
;
SHELXL97 (Sheldrick, 2008)
;
_computing_molecular_graphics
;
PLATON (Spek, 2009)
;
_computing_publication_material
;
SHELXL97 (Sheldrick, 2008) and PLATON (Spek, 2009)
;
loop_
    _atom_site_type_symbol
    _atom_site_label
    _atom_site_fract_x
    _atom_site_fract_y
    _atom_site_fract_z
    _atom_site_U_iso_or_equiv
    _atom_site_adp_type
    _atom_site_calc_flag
    _atom_site_refinement_flags
    _atom_site_occupancy
    _atom_site_symmetry_multiplicity
    _atom_site_disorder_assembly
    _atom_site_disorder_group
    C C2 0.2424(3) 0.02521(19) 0.28318(12) 0.0341(5) Uani d . 1 1 . .
    C C3 0.2874(3) 0.15629(19) 0.28084(12) 0.0308(4) Uani d . 1 1 . .
    C C4 0.4045(3) 0.1455(2) 0.36013(12) 0.0346(5) Uani d . 1 1 . .
    H H4 0.5413 0.1597 0.3411 0.041 Uiso calc R 1 1 . .
    C C5 0.4193(4) 0.0154(2) 0.39905(14) 0.0439(6) Uani d . 1 1 . .
    H H5A 0.5457 -0.0115 0.4239 0.053 Uiso calc R 1 1 . .
    H H5B 0.3102 0.0026 0.4402 0.053 Uiso calc R 1 1 . .
    C C21 0.2282(3) -0.01793(19) 0.20329(13) 0.0354(5) Uani d . 1 1 . .
    C C22 0.3670(4) -0.0337(2) 0.13896(15) 0.0456(6) Uani d . 1 1 . .
    H H22 0.4960 -0.0160 0.1401 0.055 Uiso calc R 1 1 . .
    C C23 0.3124(4) -0.0761(2) 0.07238(16) 0.0545(7) Uani d . 1 1 . .
    H H23 0.4052 -0.0861 0.0283 0.065 Uiso calc R 1 1 . .
    C C24 0.1226(4) -0.1037(2) 0.07072(16) 0.0544(7) Uani d . 1 1 . .
    H H24 0.0882 -0.1317 0.0254 0.065 Uiso calc R 1 1 . .
    C C25 -0.0169(4) -0.0903(2) 0.13520(16) 0.0487(6) Uani d . 1 1 . .
    H H25 -0.1452 -0.1093 0.1343 0.058 Uiso calc R 1 1 . .
    C C26 0.0384(3) -0.04795(19) 0.20120(13) 0.0364(5) Uani d . 1 1 . .
    C C27 0.0290(3) 0.01083(19) 0.32584(13) 0.0366(5) Uani d . 1 1 . .
    C C31 0.4322(3) 0.18485(19) 0.20612(12) 0.0321(5) Uani d . 1 1 . .
    C C6 0.3840(4) -0.1718(2) 0.35516(18) 0.0606(7) Uani d . 1 1 . .
    H H03A 0.3757 -0.2075 0.3077 0.091 Uiso calc R 1 1 . .
    H H03B 0.2642 -0.1783 0.3904 0.091 Uiso calc R 1 1 . .
    H H03C 0.4979 -0.2120 0.3840 0.091 Uiso calc R 1 1 . .
    C C32 0.3517(3) 0.25452(19) 0.13036(12) 0.0317(4) Uani d . 1 1 . .
    C C33 0.4809(3) 0.2861(2) 0.06304(13) 0.0402(5) Uani d . 1 1 . .
    H H33 0.6185 0.2756 0.0679 0.048 Uiso calc R 1 1 . .
    C C34 0.4035(3) 0.3327(2) -0.01031(13) 0.0438(6) Uani d . 1 1 . .
    H H34 0.4870 0.3581 -0.0554 0.053 Uiso calc R 1 1 . .
    C C35 0.1978(3) 0.34183(19) -0.01695(12) 0.0340(5) Uani d . 1 1 . .
    C C36 0.1461(3) 0.28141(17) 0.12155(12) 0.0292(4) Uani d . 1 1 . .
    C C37 0.0024(3) 0.26574(19) 0.19474(12) 0.0322(5) Uani d . 1 1 . .
    H H37A -0.0604 0.1955 0.1945 0.039 Uiso calc R 1 1 . .
    H H37B -0.1020 0.3341 0.1916 0.039 Uiso calc R 1 1 . .
    C C38 0.1032(3) 0.25252(19) 0.27456(12) 0.0316(4) Uani d . 1 1 . .
    H H38A 0.0069 0.2330 0.3199 0.038 Uiso calc R 1 1 . .
    H H38B 0.1434 0.3283 0.2794 0.038 Uiso calc R 1 1 . .
    C C41 0.3264(3) 0.2350(2) 0.41643(12) 0.0355(5) Uani d . 1 1 . .
    C C42 0.3936(3) 0.3452(2) 0.40547(14) 0.0418(5) Uani d . 1 1 . .
    C C43 0.3308(4) 0.4279(2) 0.45654(16) 0.0517(6) Uani d . 1 1 . .
    H H43 0.3777 0.5012 0.4465 0.062 Uiso calc R 1 1 . .
    C C44 0.1979(4) 0.4016(3) 0.52262(16) 0.0548(7) Uani d . 1 1 . .
    H H44 0.1572 0.4560 0.5585 0.066 Uiso calc R 1 1 . .
    C C45 0.1265(4) 0.2950(3) 0.53485(15) 0.0556(7) Uani d . 1 1 . .
    H H45 0.0353 0.2773 0.5790 0.067 Uiso calc R 1 1 . .
    C C46 0.1880(3) 0.2129(2) 0.48247(14) 0.0444(6) Uani d . 1 1 . .
    H H46 0.1356 0.1413 0.4916 0.053 Uiso calc R 1 1 . .
    C C51 0.1096(3) 0.37258(19) -0.09725(13) 0.0364(5) Uani d . 1 1 . .
    C C52 0.2260(4) 0.3562(2) -0.16886(14) 0.0507(6) Uani d . 1 1 . .
    H H52 0.3628 0.3303 -0.1668 0.061 Uiso calc R 1 1 . .
    C C53 0.1402(5) 0.3779(3) -0.24306(15) 0.0594(7) Uani d . 1 1 . .
    H H53 0.2192 0.3664 -0.2907 0.071 Uiso calc R 1 1 . .
    C C54 -0.0620(5) 0.4166(3) -0.24678(15) 0.0588(7) Uani d . 1 1 . .
    H H54 -0.1200 0.4305 -0.2967 0.071 Uiso calc R 1 1 . .
    C C55 -0.1772(4) 0.4346(2) -0.17684(15) 0.0515(6) Uani d . 1 1 . .
    H H55 -0.3135 0.4619 -0.1795 0.062 Uiso calc R 1 1 . .
    C C56 -0.0939(3) 0.4129(2) -0.10239(14) 0.0413(5) Uani d . 1 1 . .
    H H56 -0.1743 0.4253 -0.0553 0.050 Uiso calc R 1 1 . .
    N N1 0.4056(3) -0.04573(17) 0.32992(11) 0.0408(4) Uani d . 1 1 . .
    N N2 -0.0728(3) -0.03406(17) 0.27448(12) 0.0399(4) Uani d . 1 1 . .
    N N3 0.0704(2) 0.32058(15) 0.04888(10) 0.0322(4) Uani d . 1 1 . .
    O O1 -0.0328(2) 0.03246(16) 0.39312(10) 0.0503(4) Uani d . 1 1 . .
    O O2 0.6092(2) 0.14584(15) 0.20669(10) 0.0455(4) Uani d . 1 1 . .
    Cl Cl1 0.56220(11) 0.38517(7) 0.32331(5) 0.0654(2) Uani d . 1 1 . .
    H H2 -0.202(4) -0.037(2) 0.2839(16) 0.059(8) Uiso d . 1 1 . .
loop_
    _atom_site_aniso_label
    _atom_site_aniso_U_11
    _atom_site_aniso_U_22
    _atom_site_aniso_U_33
    _atom_site_aniso_U_12
    _atom_site_aniso_U_13
    _atom_site_aniso_U_23
    C2 0.0293(10) 0.0390(12) 0.0336(11) -0.0051(9) -0.0064(8) -0.0024(9)
    C3 0.0238(9) 0.0399(11) 0.0288(10) -0.0040(8) -0.0060(8) -0.0039(8)
    C4 0.0265(10) 0.0461(12) 0.0321(11) -0.0048(9) -0.0062(8) -0.0068(9)
    C5 0.0437(12) 0.0480(14) 0.0381(12) 0.0033(10) -0.0142(10) -0.0041(10)
    C21 0.0349(11) 0.0349(11) 0.0365(11) -0.0025(9) -0.0064(9) -0.0058(9)
    C22 0.0405(12) 0.0499(14) 0.0487(14) -0.0068(10) -0.0001(10) -0.0158(11)
    C23 0.0680(17) 0.0517(15) 0.0463(14) -0.0080(13) 0.0043(12) -0.0201(12)
    C24 0.0723(18) 0.0476(15) 0.0484(15) -0.0105(13) -0.0138(13) -0.0154(12)
    C25 0.0502(14) 0.0431(13) 0.0579(15) -0.0120(11) -0.0174(12) -0.0097(11)
    C26 0.0371(11) 0.0313(11) 0.0407(12) -0.0042(9) -0.0087(9) -0.0029(9)
    C27 0.0366(11) 0.0351(11) 0.0351(12) -0.0064(9) -0.0044(9) 0.0050(9)
    C31 0.0233(10) 0.0418(12) 0.0334(11) -0.0073(8) -0.0033(8) -0.0094(9)
    C6 0.0669(17) 0.0406(14) 0.0716(18) 0.0026(12) -0.0241(14) 0.0002(13)
    C32 0.0255(10) 0.0400(12) 0.0311(11) -0.0075(8) 0.0002(8) -0.0085(9)
    C33 0.0277(10) 0.0571(14) 0.0371(12) -0.0108(10) 0.0009(9) -0.0083(10)
    C34 0.0382(12) 0.0615(15) 0.0319(12) -0.0167(11) 0.0049(9) -0.0030(10)
    C35 0.0378(11) 0.0358(11) 0.0299(11) -0.0081(9) -0.0009(9) -0.0070(9)
    C36 0.0273(9) 0.0314(10) 0.0295(10) -0.0062(8) -0.0032(8) -0.0044(8)
    C37 0.0225(9) 0.0412(12) 0.0313(11) -0.0030(8) -0.0028(8) -0.0022(9)
    C38 0.0259(10) 0.0391(11) 0.0289(10) -0.0036(8) -0.0008(8) -0.0042(8)
    C41 0.0297(10) 0.0457(13) 0.0319(11) -0.0033(9) -0.0105(8) -0.0056(9)
    C42 0.0379(12) 0.0531(14) 0.0371(12) -0.0082(10) -0.0098(9) -0.0089(10)
    C43 0.0530(14) 0.0519(15) 0.0537(15) -0.0054(12) -0.0185(12) -0.0122(12)
    C44 0.0598(16) 0.0609(17) 0.0444(14) 0.0075(13) -0.0139(12) -0.0198(12)
    C45 0.0507(15) 0.0758(19) 0.0382(13) -0.0021(13) 0.0010(11) -0.0114(12)
    C46 0.0414(12) 0.0531(14) 0.0386(12) -0.0078(11) -0.0024(10) -0.0060(11)
    C51 0.0463(12) 0.0335(11) 0.0308(11) -0.0118(9) -0.0039(9) -0.0030(9)
    C52 0.0576(15) 0.0596(16) 0.0351(13) -0.0106(12) -0.0014(11) -0.0071(11)
    C53 0.080(2) 0.0679(18) 0.0300(13) -0.0144(15) -0.0011(12) -0.0050(12)
    C54 0.080(2) 0.0622(17) 0.0358(14) -0.0165(15) -0.0193(13) 0.0025(12)
    C55 0.0562(15) 0.0499(15) 0.0478(15) -0.0106(12) -0.0181(12) 0.0047(11)
    C56 0.0492(13) 0.0392(12) 0.0362(12) -0.0093(10) -0.0062(10) -0.0035(9)
    N1 0.0401(10) 0.0395(10) 0.0421(11) 0.0021(8) -0.0145(8) -0.0053(8)
    N2 0.0318(10) 0.0430(11) 0.0457(11) -0.0109(8) -0.0048(8) -0.0027(8)
    N3 0.0324(9) 0.0357(9) 0.0295(9) -0.0060(7) -0.0039(7) -0.0060(7)
    O1 0.0482(9) 0.0646(11) 0.0376(9) -0.0161(8) 0.0046(7) -0.0035(8)
    O2 0.0219(7) 0.0657(11) 0.0470(9) -0.0041(7) -0.0028(6) -0.0048(8)
    Cl1 0.0626(4) 0.0716(5) 0.0654(5) -0.0297(4) 0.0096(3) -0.0096(3)
_geom_special_details
;
 All esds (except the esd in the dihedral angle between two l.s. planes)
 are estimated using the full covariance matrix.  The cell esds are taken
 into account individually in the estimation of esds in distances, angles
 and torsion angles; correlations between esds in cell parameters are only
 used when they are defined by crystal symmetry.  An approximate (isotropic)
 treatment of cell esds is used for estimating esds involving l.s. planes.
;
loop_
    _geom_bond_atom_site_label_1
    _geom_bond_atom_site_label_2
    _geom_bond_site_symmetry_2
    _geom_bond_distance
    _geom_bond_publ_flag
    C2 N1 . 1.469(3) ?
    C2 C21 . 1.511(3) ?
    C2 C27 . 1.569(3) ?
    C2 C3 . 1.577(3) ?
    C3 C31 . 1.532(3) ?
    C3 C38 . 1.532(3) ?
    C3 C4 . 1.579(3) ?
    C4 C41 . 1.510(3) ?
    C4 C5 . 1.518(3) ?
    C4 H4 . 0.9800 ?
    C5 N1 . 1.463(3) ?
    C5 H5A . 0.9700 ?
    C5 H5B . 0.9700 ?
    C21 C22 . 1.373(3) ?
    C21 C26 . 1.387(3) ?
    C22 C23 . 1.385(3) ?
    C22 H22 . 0.9300 ?
    C23 C24 . 1.375(4) ?
    C23 H23 . 0.9300 ?
    C24 C25 . 1.374(4) ?
    C24 H24 . 0.9300 ?
    C25 C26 . 1.378(3) ?
    C25 H25 . 0.9300 ?
    C26 N2 . 1.391(3) ?
    C27 O1 . 1.210(3) ?
    C27 N2 . 1.358(3) ?
    C31 O2 . 1.213(2) ?
    C31 C32 . 1.475(3) ?
    C6 N1 . 1.465(3) ?
    C6 H03A . 0.9600 ?
    C6 H03B . 0.9600 ?
    C6 H03C . 0.9600 ?
    C32 C33 . 1.389(3) ?
    C32 C36 . 1.394(3) ?
    C33 C34 . 1.364(3) ?
    C33 H33 . 0.9300 ?
    C34 C35 . 1.394(3) ?
    C34 H34 . 0.9300 ?
    C35 N3 . 1.342(3) ?
    C35 C51 . 1.479(3) ?
    C36 N3 . 1.337(3) ?
    C36 C37 . 1.490(3) ?
    C37 C38 . 1.523(3) ?
    C37 H37A . 0.9700 ?
    C37 H37B . 0.9700 ?
    C38 H38A . 0.9700 ?
    C38 H38B . 0.9700 ?
    C41 C42 . 1.389(3) ?
    C41 C46 . 1.391(3) ?
    C42 C43 . 1.375(4) ?
    C42 Cl1 . 1.743(2) ?
    C43 C44 . 1.377(4) ?
    C43 H43 . 0.9300 ?
    C44 C45 . 1.364(4) ?
    C44 H44 . 0.9300 ?
    C45 C46 . 1.384(4) ?
    C45 H45 . 0.9300 ?
    C46 H46 . 0.9300 ?
    C51 C52 . 1.389(3) ?
    C51 C56 . 1.390(3) ?
    C52 C53 . 1.381(3) ?
    C52 H52 . 0.9300 ?
    C53 C54 . 1.376(4) ?
    C53 H53 . 0.9300 ?
    C54 C55 . 1.366(4) ?
    C54 H54 . 0.9300 ?
    C55 C56 . 1.377(3) ?
    C55 H55 . 0.9300 ?
    C56 H56 . 0.9300 ?
    N2 H2 . 0.88(3) ?
loop_
    _geom_angle_atom_site_label_1
    _geom_angle_atom_site_label_2
    _geom_angle_atom_site_label_3
    _geom_angle_site_symmetry_1
    _geom_angle_site_symmetry_3
    _geom_angle
    _geom_angle_publ_flag
    N1 C2 C21 . . 112.06(17) ?
    N1 C2 C27 . . 113.20(17) ?
    C21 C2 C27 . . 101.09(16) ?
    N1 C2 C3 . . 102.01(16) ?
    C21 C2 C3 . . 118.75(17) ?
    C27 C2 C3 . . 110.19(16) ?
    C31 C3 C38 . . 108.09(16) ?
    C31 C3 C2 . . 107.53(16) ?
    C38 C3 C2 . . 115.01(16) ?
    C31 C3 C4 . . 108.09(15) ?
    C38 C3 C4 . . 114.82(16) ?
    C2 C3 C4 . . 102.89(15) ?
    C41 C4 C5 . . 115.76(18) ?
    C41 C4 C3 . . 115.84(16) ?
    C5 C4 C3 . . 105.59(17) ?
    C41 C4 H4 . . 106.3 ?
    C5 C4 H4 . . 106.3 ?
    C3 C4 H4 . . 106.3 ?
    N1 C5 C4 . . 103.22(17) ?
    N1 C5 H5A . . 111.1 ?
    C4 C5 H5A . . 111.1 ?
    N1 C5 H5B . . 111.1 ?
    C4 C5 H5B . . 111.1 ?
    H5A C5 H5B . . 109.1 ?
    C22 C21 C26 . . 119.4(2) ?
    C22 C21 C2 . . 131.5(2) ?
    C26 C21 C2 . . 109.14(18) ?
    C21 C22 C23 . . 119.2(2) ?
    C21 C22 H22 . . 120.4 ?
    C23 C22 H22 . . 120.4 ?
    C24 C23 C22 . . 120.7(2) ?
    C24 C23 H23 . . 119.6 ?
    C22 C23 H23 . . 119.6 ?
    C25 C24 C23 . . 120.8(2) ?
    C25 C24 H24 . . 119.6 ?
    C23 C24 H24 . . 119.6 ?
    C24 C25 C26 . . 118.2(2) ?
    C24 C25 H25 . . 120.9 ?
    C26 C25 H25 . . 120.9 ?
    C25 C26 C21 . . 121.8(2) ?
    C25 C26 N2 . . 128.1(2) ?
    C21 C26 N2 . . 110.08(19) ?
    O1 C27 N2 . . 125.8(2) ?
    O1 C27 C2 . . 126.6(2) ?
    N2 C27 C2 . . 107.54(18) ?
    O2 C31 C32 . . 119.56(18) ?
    O2 C31 C3 . . 121.31(18) ?
    C32 C31 C3 . . 119.01(16) ?
    N1 C6 H03A . . 109.5 ?
    N1 C6 H03B . . 109.5 ?
    H03A C6 H03B . . 109.5 ?
    N1 C6 H03C . . 109.5 ?
    H03A C6 H03C . . 109.5 ?
    H03B C6 H03C . . 109.5 ?
    C33 C32 C36 . . 118.10(19) ?
    C33 C32 C31 . . 120.06(18) ?
    C36 C32 C31 . . 121.61(18) ?
    C34 C33 C32 . . 119.1(2) ?
    C34 C33 H33 . . 120.4 ?
    C32 C33 H33 . . 120.4 ?
    C33 C34 C35 . . 119.3(2) ?
    C33 C34 H34 . . 120.4 ?
    C35 C34 H34 . . 120.4 ?
    N3 C35 C34 . . 121.76(19) ?
    N3 C35 C51 . . 116.63(18) ?
    C34 C35 C51 . . 121.59(19) ?
    N3 C36 C32 . . 122.40(18) ?
    N3 C36 C37 . . 117.68(17) ?
    C32 C36 C37 . . 119.91(17) ?
    C36 C37 C38 . . 112.47(16) ?
    C36 C37 H37A . . 109.1 ?
    C38 C37 H37A . . 109.1 ?
    C36 C37 H37B . . 109.1 ?
    C38 C37 H37B . . 109.1 ?
    H37A C37 H37B . . 107.8 ?
    C37 C38 C3 . . 113.25(17) ?
    C37 C38 H38A . . 108.9 ?
    C3 C38 H38A . . 108.9 ?
    C37 C38 H38B . . 108.9 ?
    C3 C38 H38B . . 108.9 ?
    H38A C38 H38B . . 107.7 ?
    C42 C41 C46 . . 115.9(2) ?
    C42 C41 C4 . . 120.99(19) ?
    C46 C41 C4 . . 123.1(2) ?
    C43 C42 C41 . . 122.9(2) ?
    C43 C42 Cl1 . . 116.8(2) ?
    C41 C42 Cl1 . . 120.30(18) ?
    C42 C43 C44 . . 119.6(3) ?
    C42 C43 H43 . . 120.2 ?
    C44 C43 H43 . . 120.2 ?
    C45 C44 C43 . . 119.2(2) ?
    C45 C44 H44 . . 120.4 ?
    C43 C44 H44 . . 120.4 ?
    C44 C45 C46 . . 120.9(2) ?
    C44 C45 H45 . . 119.6 ?
    C46 C45 H45 . . 119.6 ?
    C45 C46 C41 . . 121.4(2) ?
    C45 C46 H46 . . 119.3 ?
    C41 C46 H46 . . 119.3 ?
    C52 C51 C56 . . 118.4(2) ?
    C52 C51 C35 . . 120.8(2) ?
    C56 C51 C35 . . 120.7(2) ?
    C53 C52 C51 . . 120.6(3) ?
    C53 C52 H52 . . 119.7 ?
    C51 C52 H52 . . 119.7 ?
    C54 C53 C52 . . 120.2(2) ?
    C54 C53 H53 . . 119.9 ?
    C52 C53 H53 . . 119.9 ?
    C55 C54 C53 . . 119.7(2) ?
    C55 C54 H54 . . 120.2 ?
    C53 C54 H54 . . 120.2 ?
    C54 C55 C56 . . 120.8(2) ?
    C54 C55 H55 . . 119.6 ?
    C56 C55 H55 . . 119.6 ?
    C55 C56 C51 . . 120.4(2) ?
    C55 C56 H56 . . 119.8 ?
    C51 C56 H56 . . 119.8 ?
    C5 N1 C6 . . 112.86(19) ?
    C5 N1 C2 . . 105.95(17) ?
    C6 N1 C2 . . 114.76(18) ?
    C27 N2 C26 . . 112.06(18) ?
    C27 N2 H2 . . 120.9(18) ?
    C26 N2 H2 . . 125.6(18) ?
    C36 N3 C35 . . 118.38(17) ?
loop_
    _geom_torsion_atom_site_label_1
    _geom_torsion_atom_site_label_2
    _geom_torsion_atom_site_label_3
    _geom_torsion_atom_site_label_4
    _geom_torsion_site_symmetry_1
    _geom_torsion_site_symmetry_2
    _geom_torsion_site_symmetry_3
    _geom_torsion_site_symmetry_4
    _geom_torsion
    _geom_torsion_publ_flag
    N1 C2 C3 C31 . . . . 87.78(18) ?
    C21 C2 C3 C31 . . . . -35.9(2) ?
    C27 C2 C3 C31 . . . . -151.73(16) ?
    N1 C2 C3 C38 . . . . -151.78(16) ?
    C21 C2 C3 C38 . . . . 84.5(2) ?
    C27 C2 C3 C38 . . . . -31.3(2) ?
    N1 C2 C3 C4 . . . . -26.19(19) ?
    C21 C2 C3 C4 . . . . -149.88(17) ?
    C27 C2 C3 C4 . . . . 94.30(18) ?
    C31 C3 C4 C41 . . . . 117.6(2) ?
    C38 C3 C4 C41 . . . . -3.1(3) ?
    C2 C3 C4 C41 . . . . -128.80(18) ?
    C31 C3 C4 C5 . . . . -112.83(19) ?
    C38 C3 C4 C5 . . . . 126.44(19) ?
    C2 C3 C4 C5 . . . . 0.7(2) ?
    C41 C4 C5 N1 . . . . 154.80(17) ?
    C3 C4 C5 N1 . . . . 25.2(2) ?
    N1 C2 C21 C22 . . . . -55.7(3) ?
    C27 C2 C21 C22 . . . . -176.6(2) ?
    C3 C2 C21 C22 . . . . 62.8(3) ?
    N1 C2 C21 C26 . . . . 122.16(19) ?
    C27 C2 C21 C26 . . . . 1.3(2) ?
    C3 C2 C21 C26 . . . . -119.2(2) ?
    C26 C21 C22 C23 . . . . 1.7(3) ?
    C2 C21 C22 C23 . . . . 179.5(2) ?
    C21 C22 C23 C24 . . . . -0.7(4) ?
    C22 C23 C24 C25 . . . . -0.3(4) ?
    C23 C24 C25 C26 . . . . 0.4(4) ?
    C24 C25 C26 C21 . . . . 0.7(3) ?
    C24 C25 C26 N2 . . . . -175.9(2) ?
    C22 C21 C26 C25 . . . . -1.8(3) ?
    C2 C21 C26 C25 . . . . -180.0(2) ?
    C22 C21 C26 N2 . . . . 175.4(2) ?
    C2 C21 C26 N2 . . . . -2.8(2) ?
    N1 C2 C27 O1 . . . . 58.7(3) ?
    C21 C2 C27 O1 . . . . 178.8(2) ?
    C3 C2 C27 O1 . . . . -54.8(3) ?
    N1 C2 C27 N2 . . . . -119.41(19) ?
    C21 C2 C27 N2 . . . . 0.6(2) ?
    C3 C2 C27 N2 . . . . 127.08(18) ?
    C38 C3 C31 O2 . . . . 158.3(2) ?
    C2 C3 C31 O2 . . . . -77.0(2) ?
    C4 C3 C31 O2 . . . . 33.5(3) ?
    C38 C3 C31 C32 . . . . -25.8(2) ?
    C2 C3 C31 C32 . . . . 98.9(2) ?
    C4 C3 C31 C32 . . . . -150.66(18) ?
    O2 C31 C32 C33 . . . . -6.9(3) ?
    C3 C31 C32 C33 . . . . 177.10(19) ?
    O2 C31 C32 C36 . . . . 167.4(2) ?
    C3 C31 C32 C36 . . . . -8.6(3) ?
    C36 C32 C33 C34 . . . . -5.4(3) ?
    C31 C32 C33 C34 . . . . 169.2(2) ?
    C32 C33 C34 C35 . . . . -3.3(4) ?
    C33 C34 C35 N3 . . . . 8.8(4) ?
    C33 C34 C35 C51 . . . . -169.7(2) ?
    C33 C32 C36 N3 . . . . 9.5(3) ?
    C31 C32 C36 N3 . . . . -164.92(19) ?
    C33 C32 C36 C37 . . . . -170.98(19) ?
    C31 C32 C36 C37 . . . . 14.6(3) ?
    N3 C36 C37 C38 . . . . -165.11(18) ?
    C32 C36 C37 C38 . . . . 15.4(3) ?
    C36 C37 C38 C3 . . . . -51.8(2) ?
    C31 C3 C38 C37 . . . . 55.5(2) ?
    C2 C3 C38 C37 . . . . -64.7(2) ?
    C4 C3 C38 C37 . . . . 176.20(16) ?
    C5 C4 C41 C42 . . . . 147.3(2) ?
    C3 C4 C41 C42 . . . . -88.3(2) ?
    C5 C4 C41 C46 . . . . -31.5(3) ?
    C3 C4 C41 C46 . . . . 93.0(2) ?
    C46 C41 C42 C43 . . . . 0.7(3) ?
    C4 C41 C42 C43 . . . . -178.2(2) ?
    C46 C41 C42 Cl1 . . . . -178.29(16) ?
    C4 C41 C42 Cl1 . . . . 2.8(3) ?
    C41 C42 C43 C44 . . . . 1.1(4) ?
    Cl1 C42 C43 C44 . . . . -179.90(18) ?
    C42 C43 C44 C45 . . . . -1.9(4) ?
    C43 C44 C45 C46 . . . . 0.9(4) ?
    C44 C45 C46 C41 . . . . 1.0(4) ?
    C42 C41 C46 C45 . . . . -1.7(3) ?
    C4 C41 C46 C45 . . . . 177.1(2) ?
    N3 C35 C51 C52 . . . . -157.6(2) ?
    C34 C35 C51 C52 . . . . 21.0(3) ?
    N3 C35 C51 C56 . . . . 19.1(3) ?
    C34 C35 C51 C56 . . . . -162.3(2) ?
    C56 C51 C52 C53 . . . . -0.9(4) ?
    C35 C51 C52 C53 . . . . 175.9(2) ?
    C51 C52 C53 C54 . . . . 0.2(4) ?
    C52 C53 C54 C55 . . . . 0.7(4) ?
    C53 C54 C55 C56 . . . . -0.9(4) ?
    C54 C55 C56 C51 . . . . 0.2(4) ?
    C52 C51 C56 C55 . . . . 0.7(3) ?
    C35 C51 C56 C55 . . . . -176.1(2) ?
    C4 C5 N1 C6 . . . . -170.69(19) ?
    C4 C5 N1 C2 . . . . -44.3(2) ?
    C21 C2 N1 C5 . . . . 172.38(18) ?
    C27 C2 N1 C5 . . . . -74.1(2) ?
    C3 C2 N1 C5 . . . . 44.3(2) ?
    C21 C2 N1 C6 . . . . -62.4(3) ?
    C27 C2 N1 C6 . . . . 51.1(3) ?
    C3 C2 N1 C6 . . . . 169.51(19) ?
    O1 C27 N2 C26 . . . . 179.5(2) ?
    C2 C27 N2 C26 . . . . -2.4(2) ?
    C25 C26 N2 C27 . . . . -179.7(2) ?
    C21 C26 N2 C27 . . . . 3.4(3) ?
    C32 C36 N3 C35 . . . . -4.4(3) ?
    C37 C36 N3 C35 . . . . 176.14(18) ?
    C34 C35 N3 C36 . . . . -4.9(3) ?
    C51 C35 N3 C36 . . . . 173.66(18) ?
loop_
    _geom_hbond_atom_site_label_D
    _geom_hbond_atom_site_label_H
    _geom_hbond_atom_site_label_A
    _geom_hbond_site_symmetry_A
    _geom_hbond_distance_DH
    _geom_hbond_distance_HA
    _geom_hbond_distance_DA
    _geom_hbond_angle_DHA
    C22 H22 O2 . 0.93 2.57 3.227(3) 128
    C38 H38A O1 . 0.97 2.46 3.135(3) 127
    C37 H37A O2 1_455 0.97 2.38 3.159(3) 137
    N2 H2 O2 1_455 0.88(3) 2.50(2) 2.911(3) 109.0(19)
