# Supplementary material for: Crystal structure and Hirshfeld surface analysis of 4′-(2-chloro­phen­yl)-1′-methyl-3′′-phenyl-7′′,8′′-di­hydro-5′′H-di­spiro­[indoline-3,2′-pyrrolidine-3′,6′′-iso­quinoline]-2,5′′-dione
Source: Acta Crystallogr E Crystallogr Commun. 2018 Apr 12;74(Pt 5):660–3. doi: 10.1107/S2056989018005455 (PMC5947482; doi:10.1107/S2056989018005455)
Supplement: Supplementary file 2 [file e-74-00660-Isup2.hkl]

#
# h,k,l, Fc-squared, Fo-squared, sigma(Fo-squared) and status flag
#
data_I
_shelx_title ' 2 in P-1'
_shelx_refln_list_code          4
_shelx_F_calc_maximum      125.12
_exptl_crystal_F_000       544.00
_reflns_d_resolution_high  0.8256
 
loop_
 _symmetry_equiv_pos_as_xyz
 'x, y, z'
 '-x, -y, -z'
 
_cell_length_a     6.7722
_cell_length_b    11.5017
_cell_length_c    16.6305
_cell_angle_alpha  80.224
_cell_angle_beta   84.618
_cell_angle_gamma  81.077
 
_shelx_F_squared_multiplier     1.000
 
loop_
 _refln_index_h
 _refln_index_k
 _refln_index_l
 _refln_F_squared_calc
 _refln_F_squared_meas
 _refln_F_squared_sigma
 _refln_observed_status
   1   0   0      270.20      266.92      8.75 o
   2   0   0     2039.93     1935.93     30.54 o
   3   0   0      118.24      135.62      2.12 o
   4   0   0      711.46      754.55      8.57 o
   5   0   0      471.88      471.60      6.83 o
   6   0   0      116.61      108.26      3.78 o
   7   0   0        6.64        6.81      2.01 o
   8   0   0        0.01        0.19      1.96 o
  -7   1   0        7.82        8.14      1.97 o
  -6   1   0       61.89       59.88      3.10 o
  -5   1   0       21.40       22.86      2.17 o
  -4   1   0      156.63      170.33      9.30 o
  -3   1   0     1924.67     1990.21     28.88 o
  -2   1   0     2620.40     2459.14     28.42 o
  -1   1   0     5489.53     4957.74     61.63 o
   1   1   0     5943.33     5972.70    159.63 o
   2   1   0      137.70      133.73      2.15 o
   3   1   0     2278.44     2326.51     25.89 o
   4   1   0      104.17      155.43      2.53 o
   5   1   0      360.75      344.94      4.32 o
   6   1   0        5.91        3.24      0.81 o
   7   1   0        1.38       -0.71      1.41 o
   8   1   0       33.47       29.35      2.80 o
  -7   2   0        4.38        5.70      1.92 o
  -6   2   0      347.44      343.01      7.75 o
  -5   2   0      485.85      454.86      8.59 o
  -4   2   0      130.28      159.81      4.06 o
  -3   2   0       65.39       51.67      1.25 o
  -2   2   0        1.41       -0.14      0.46 o
  -1   2   0      709.38      736.31      9.20 o
   0   2   0      153.89      141.62      2.07 o
   1   2   0     6037.29     5749.95    112.88 o
   2   2   0      196.62      208.58      3.99 o
   3   2   0      419.12      451.18      7.18 o
   4   2   0      538.76      564.90      6.59 o
   5   2   0      118.14      109.04      2.59 o
   6   2   0       19.64       14.90      1.41 o
   7   2   0       88.08       81.02      2.66 o
   8   2   0       10.59        6.51      2.15 o
  -7   3   0       54.34       46.84      7.07 o
  -6   3   0        2.51       14.77      3.77 o
  -5   3   0       33.46       35.13      3.36 o
  -4   3   0       67.85       56.69      3.58 o
  -3   3   0     1770.49     1830.22     19.16 o
  -2   3   0      724.70      692.77      9.37 o
  -1   3   0       50.85       42.58      2.39 o
   0   3   0    10626.90     9775.52     91.25 o
   1   3   0     7069.51     6966.73     73.05 o
   2   3   0      461.85      482.43     13.00 o
   3   3   0     1070.92     1127.16     18.08 o
   4   3   0       22.78       28.25      1.54 o
   5   3   0       46.69       45.08      1.63 o
   6   3   0      136.14      127.88      2.94 o
   7   3   0        0.91       -0.44      1.34 o
   8   3   0        0.04       -0.27      2.21 o
  -7   4   0       60.19       74.83      5.51 o
  -6   4   0       97.61       86.65      4.43 o
  -5   4   0        0.61        7.14      2.67 o
  -4   4   0       60.92       61.70      2.96 o
  -3   4   0     1149.34     1125.31     12.56 o
  -2   4   0      781.58      856.70      9.49 o
  -1   4   0     1273.64     1270.86     13.01 o
   0   4   0      155.26      123.76      2.92 o
   1   4   0      179.92      190.76      2.93 o
   2   4   0      667.00      742.07     11.54 o
   3   4   0        1.01        0.04      0.67 o
   4   4   0      473.98      554.37     12.72 o
   5   4   0       86.38       88.79      2.17 o
   6   4   0      140.03      144.34      4.01 o
   7   4   0        5.20       -0.27      1.85 o
   8   4   0       45.83       50.93      3.55 o
  -7   5   0        0.23        0.76      2.29 o
  -6   5   0      122.22      125.86      5.43 o
  -5   5   0        2.51        3.92      0.87 o
  -4   5   0       47.27       54.57      3.59 o
  -3   5   0        1.66        1.79      0.88 o
  -2   5   0       74.91       88.69      2.21 o
  -1   5   0      690.72      704.13      9.81 o
   0   5   0     2354.95     2338.99     21.67 o
   1   5   0        3.87        5.10      0.87 o
   2   5   0      110.55       93.91      2.61 o
   3   5   0       33.03       27.28      2.02 o
   4   5   0        1.70        0.70      1.15 o
   5   5   0      225.73      216.15      4.33 o
   6   5   0       12.35       20.06      2.25 o
   7   5   0        1.70       -0.89      1.78 o
  -6   6   0      113.72      115.56      5.38 o
  -5   6   0       61.02       56.72      3.81 o
  -4   6   0        0.58        2.66      1.50 o
  -3   6   0      151.03      165.64      3.35 o
  -2   6   0      178.90      252.81     10.67 o
  -1   6   0      278.13      300.37      4.74 o
   0   6   0       27.46       33.24      1.82 o
   1   6   0      646.98      648.64      7.72 o
   2   6   0      515.34      530.74      9.30 o
   3   6   0      331.19      313.64      6.35 o
   4   6   0        2.84        3.07      1.41 o
   5   6   0      493.91      485.30      7.94 o
   6   6   0      376.95      369.24      8.43 o
   7   6   0       15.52       15.95      2.70 o
  -6   7   0       28.56       28.81      4.66 o
  -5   7   0       86.45       76.17      5.25 o
  -4   7   0       37.49       34.03      2.86 o
  -3   7   0       38.80       36.97      1.89 o
  -2   7   0       21.60       65.99      8.98 o
  -1   7   0        5.90        3.76      1.19 o
   0   7   0      233.01      229.44      4.04 o
   1   7   0       12.69       29.25      2.98 o
   2   7   0       28.38       21.73      1.96 o
   3   7   0       80.01       77.94      2.14 o
   4   7   0      117.06      114.34      3.99 o
   5   7   0      404.37      410.46      8.51 o
   6   7   0       95.04       98.69      4.56 o
   7   7   0        3.42       -0.99      1.99 o
  -5   8   0        0.01       -1.32      2.64 o
  -4   8   0        8.97        2.68      2.52 o
  -3   8   0       76.18       74.97      3.27 o
  -2   8   0       59.05       56.54      2.50 o
  -1   8   0       63.50       51.26      2.03 o
   0   8   0       76.09       99.01      3.53 o
   1   8   0        5.64        7.53      3.23 o
   2   8   0       46.79       43.33      2.71 o
   3   8   0       70.45       57.65      1.76 o
   4   8   0       46.23       49.93      2.78 o
   5   8   0       38.26       40.19      2.97 o
   6   8   0      109.83      106.65      4.71 o
   7   8   0       12.21       11.08      2.70 o
  -5   9   0        0.01       -1.11      2.21 o
  -4   9   0       49.56       49.43      3.85 o
  -3   9   0        0.11       -1.12      2.23 o
  -2   9   0       13.79       13.31      1.83 o
  -1   9   0      251.49      237.70      4.79 o
   0   9   0      110.96      112.69      3.51 o
   1   9   0        0.40       -0.69      1.38 o
   2   9   0      391.56      415.19      7.33 o
   3   9   0        0.83        0.34      0.83 o
   4   9   0       24.98       20.76      2.24 o
   5   9   0       23.69       19.95      2.62 o
   6   9   0       31.25       29.88      3.99 o
  -4  10   0       26.78       20.00      3.41 o
  -3  10   0       69.32       87.31      6.35 o
  -2  10   0       47.41       55.62      4.53 o
  -1  10   0       34.86       27.38      2.83 o
   0  10   0       44.50       32.58      2.51 o
   1  10   0        5.49        2.54      1.71 o
   2  10   0      358.09      326.10      6.55 o
   3  10   0      152.43      155.31      3.98 o
   4  10   0       44.47       40.01      2.78 o
   5  10   0       84.43       91.10      4.62 o
   6  10   0        1.72        0.16      2.30 o
  -3  11   0        6.13        6.93      2.99 o
  -2  11   0       48.48       43.01      7.28 o
  -1  11   0        7.44        3.90      2.21 o
   0  11   0        0.84       -0.96      1.92 o
   1  11   0        8.15        5.51      2.30 o
   2  11   0      125.27      140.02      6.56 o
   3  11   0        7.50       -0.26      2.45 o
   4  11   0        2.06       -1.10      2.21 o
   5  11   0        9.17        8.97      3.20 o
  -2  12   0       21.24       19.41      3.69 o
  -1  12   0        1.96       -1.22      2.44 o
   0  12   0        7.41        2.58      2.27 o
   1  12   0        0.81        1.04      2.18 o
   2  12   0        0.94       -1.47      2.94 o
   3  12   0        4.97        4.46      4.21 o
   4  12   0       15.72       10.15      2.94 o
  -1  13   0        9.91        4.21      3.42 o
   0  13   0       15.53       10.52      3.10 o
   1  13   0       21.74       23.06      3.78 o
   2  13   0        7.70        3.35      2.86 o
   3  13   0        2.73        1.77      2.92 o
  -3 -13   1        6.75        9.31      3.30 o
  -2 -13   1       25.57       17.55      3.72 o
  -1 -13   1        0.01       -1.44      2.87 o
   0 -13   1        0.44       -1.31      2.61 o
   1 -13   1       11.14        6.43      3.04 o
  -4 -12   1       26.95       13.99      3.46 o
  -3 -12   1      123.41      132.78      6.55 o
  -2 -12   1       18.01       14.90      2.42 o
  -1 -12   1       84.00       99.75      4.76 o
   0 -12   1        0.68       -0.92      1.85 o
   1 -12   1        0.69       -1.16      2.33 o
   2 -12   1        5.75        7.28      4.42 o
  -5 -11   1        7.77        5.95      2.95 o
  -4 -11   1        3.11       -1.24      2.50 o
  -3 -11   1       89.46       80.19      4.61 o
  -2 -11   1        8.83        7.56      2.04 o
  -1 -11   1        5.12       -0.99      1.98 o
   0 -11   1       24.89       18.03      2.40 o
   1 -11   1        7.20        4.73      2.31 o
   2 -11   1        2.05        1.93      2.87 o
   3 -11   1        9.04        8.22      3.07 o
  -6 -10   1        0.11       -1.13      2.26 o
  -5 -10   1       46.48       49.75      5.61 o
  -4 -10   1       18.58       17.19      2.38 o
  -3 -10   1       72.91       57.94      3.35 o
  -2 -10   1       25.68       19.42      2.16 o
  -1 -10   1       60.18       65.32      4.64 o
   0 -10   1       31.96       32.36      2.52 o
   1 -10   1        8.78        3.81      2.01 o
   2 -10   1        5.83        7.32      2.65 o
   3 -10   1       22.09       25.98      3.46 o
   4 -10   1        3.08       -1.38      2.94 o
  -6  -9   1       24.82       26.61      2.93 o
  -5  -9   1      202.90      198.73      6.13 o
  -4  -9   1       49.18       50.35      2.88 o
  -3  -9   1      162.73      160.03      4.28 o
  -2  -9   1        0.09        3.60      1.42 o
  -1  -9   1        0.12       -0.76      1.52 o
   0  -9   1      184.89      188.40      4.85 o
   1  -9   1       19.65       20.41      2.26 o
   2  -9   1       32.30       33.14      2.18 o
   3  -9   1        0.35       -1.23      2.45 o
   4  -9   1        0.71       -0.70      2.29 o
   5  -9   1        0.09       -1.10      2.20 o
  -7  -8   1        0.38       -1.12      2.25 o
  -6  -8   1      205.75      209.55      6.26 o
  -5  -8   1        0.10       -0.91      1.82 o
  -4  -8   1      268.09      262.21      6.03 o
  -3  -8   1      167.97      158.72      3.81 o
  -2  -8   1        4.48        4.60      1.74 o
  -1  -8   1       40.25       33.49      2.16 o
   0  -8   1        7.85        8.88      1.30 o
   1  -8   1        0.07       -0.54      1.09 o
   2  -8   1      136.63      148.82      3.86 o
   3  -8   1       51.40       48.07      2.83 o
   4  -8   1        6.50        5.30      2.43 o
   5  -8   1        0.01       -1.01      2.02 o
  -7  -7   1        2.53       -1.05      2.11 o
  -6  -7   1        4.44        3.48      2.07 o
  -5  -7   1        0.71        0.28      1.66 o
  -4  -7   1        5.23        5.02      1.60 o
  -3  -7   1      113.63      112.02      2.74 o
  -2  -7   1        3.55        4.82      1.94 o
  -1  -7   1      434.40      394.10      7.01 o
   0  -7   1      328.45      332.19      5.64 o
   1  -7   1        8.44        6.35      1.31 o
   2  -7   1       49.75       46.38      1.97 o
   3  -7   1       34.93       32.65      2.52 o
   4  -7   1       48.87       43.69      3.84 o
   5  -7   1       28.91       28.21      2.67 o
   6  -7   1       11.04       13.75      3.80 o
  -7  -6   1       34.35       33.37      3.09 o
  -6  -6   1        2.79        4.96      2.12 o
  -5  -6   1      137.28      133.47      3.68 o
  -4  -6   1       11.64        8.29      1.51 o
  -3  -6   1      666.38      668.83     11.44 o
  -2  -6   1      401.63      443.76      7.15 o
  -1  -6   1      350.37      311.95      5.46 o
   0  -6   1      495.41      523.62      6.82 o
   1  -6   1       56.46       55.86      2.56 o
   2  -6   1       49.58       62.73      2.63 o
   3  -6   1        0.73        2.69      1.23 o
   4  -6   1      196.27      189.38      6.26 o
   5  -6   1       68.18       58.57      2.85 o
   6  -6   1        6.61       11.97      3.07 o
  -7  -5   1       10.09        6.76      2.10 o
  -6  -5   1      241.06      226.45      5.97 o
  -5  -5   1      123.07      125.26      3.44 o
  -4  -5   1       76.68       64.25      2.29 o
  -3  -5   1      298.44      336.33      5.84 o
  -2  -5   1      372.74      349.81      4.40 o
  -1  -5   1     3512.10     3690.59     35.46 o
   0  -5   1     4905.08     4868.98     44.02 o
   1  -5   1       10.84        7.98      1.12 o
   2  -5   1      206.25      231.17      3.59 o
   3  -5   1        2.94        1.84      0.84 o
   4  -5   1        2.30        1.75      0.85 o
   5  -5   1      182.99      160.57      4.41 o
   6  -5   1        1.42       10.27      2.96 o
   7  -5   1        5.22        4.85      2.61 o
  -8  -4   1        6.01        9.91      2.37 o
  -7  -4   1       46.52       44.52      4.16 o
  -6  -4   1        5.67        2.20      1.78 o
  -5  -4   1        4.63        3.13      0.50 o
  -4  -4   1      182.61      177.09      3.51 o
  -3  -4   1        0.32        1.42      1.00 o
  -2  -4   1     1026.89      955.20      9.64 o
  -1  -4   1       92.15       85.44      1.65 o
   0  -4   1     1804.05     1820.94     18.03 o
   1  -4   1      634.20      649.93      7.12 o
   2  -4   1      333.16      302.09      8.25 o
   3  -4   1      330.85      473.69      8.31 o
   4  -4   1      169.70      165.08      2.53 o
   5  -4   1        0.88       -0.06      2.13 o
   6  -4   1       72.93       76.79      8.50 o
   7  -4   1        8.71       12.62      3.16 o
  -8  -3   1       17.54       23.32      3.60 o
  -7  -3   1       42.43       36.56      2.41 o
  -6  -3   1       54.72       47.00      2.49 o
  -5  -3   1       60.42       58.09      1.97 o
  -4  -3   1      185.46      191.58      3.29 o
  -3  -3   1      268.23      276.66      4.00 o
  -2  -3   1      726.73      774.36      8.64 o
  -1  -3   1     2591.07     2417.94     23.32 o
   0  -3   1     2456.05     2390.12     23.26 o
   1  -3   1     5121.37     4903.63     51.32 o
   2  -3   1      108.34      122.19      2.08 o
   3  -3   1       26.72       28.30      5.43 o
   4  -3   1        2.67        7.39      1.28 o
   5  -3   1       51.93       43.75      3.41 o
   6  -3   1      170.51      151.37      7.80 o
   7  -3   1        0.04        3.40      2.24 o
  -8  -2   1       11.07       13.38      3.23 o
  -7  -2   1       19.10       18.69      1.49 o
  -6  -2   1       32.83       26.95      2.12 o
  -5  -2   1       11.60        4.95      0.92 o
  -4  -2   1      568.56      546.18      6.72 o
  -3  -2   1      111.82      120.35      2.04 o
  -2  -2   1     3999.45     3990.19     40.72 o
  -1  -2   1     4466.92     4334.47     61.83 o
   0  -2   1      180.90      179.46      2.83 o
   1  -2   1       23.13       28.30      0.90 o
   2  -2   1     1935.13     1896.54     19.78 o
   3  -2   1       44.83       45.48      1.06 o
   4  -2   1       17.77       23.25      2.03 o
   5  -2   1      204.12      248.14     12.60 o
   6  -2   1       49.36       42.05      5.83 o
   7  -2   1       10.13        8.13      2.10 o
  -8  -1   1       13.72       13.70      2.91 o
  -7  -1   1       16.44       13.55      1.20 o
  -6  -1   1        2.06       -0.19      1.06 o
  -5  -1   1        2.88        1.94      0.80 o
  -4  -1   1      432.98      435.94      5.96 o
  -3  -1   1        8.61       13.61      1.81 o
  -2  -1   1      504.71      542.57     10.38 o
  -1  -1   1       43.31       59.26      0.90 o
   0  -1   1     1129.03     1099.00     31.02 o
   1  -1   1    14233.89    12908.94    397.36 o
   2  -1   1     1394.66     1233.57     25.63 o
   3  -1   1      799.79      888.62     13.06 o
   4  -1   1       43.19       42.04      2.26 o
   5  -1   1        1.10        1.87      2.05 o
   6  -1   1       34.04       23.45      2.15 o
   7  -1   1      104.40       97.80      4.24 o
  -8   0   1       27.74       25.67      3.20 o
  -7   0   1       50.85       55.35      3.17 o
  -6   0   1       20.36       16.31      1.85 o
  -5   0   1      182.94      180.12      2.95 o
  -4   0   1      102.40      113.28      1.73 o
  -3   0   1      101.10      116.26      2.00 o
  -2   0   1      192.90      181.94      3.00 o
  -1   0   1    10455.49     8563.73    108.73 o
   1   0   1      849.33      832.80     38.19 o
   2   0   1      459.66      445.34      5.94 o
   3   0   1      117.76      117.48      1.99 o
   4   0   1      151.39      162.11      5.88 o
   5   0   1       32.89       59.61      5.70 o
   6   0   1        0.32        0.48      1.29 o
   7   0   1       16.16       10.86      1.88 o
   8   0   1        5.64        5.73      1.94 o
  -7   1   1       49.82       58.96      3.44 o
  -6   1   1       20.58       21.85      2.41 o
  -5   1   1      162.50      154.84      3.67 o
  -4   1   1      469.53      402.03      5.27 o
  -3   1   1        8.71        2.21      0.45 o
  -2   1   1     6223.14     5647.67     60.95 o
  -1   1   1     2870.03     2618.84     33.15 o
   0   1   1     4374.99     3189.94    140.49 o
   1   1   1       56.15       67.99      0.92 o
   2   1   1       17.32       14.79      0.75 o
   3   1   1      219.08      232.68      8.84 o
   4   1   1      835.42      891.09      9.41 o
   5   1   1      731.79      710.07     13.27 o
   6   1   1      115.94      114.52      2.17 o
   7   1   1       31.48       28.38      2.54 o
   8   1   1        0.13       -0.55      2.08 o
  -7   2   1        6.71        5.93      2.09 o
  -6   2   1      180.79      207.05      6.31 o
  -5   2   1       16.39       49.61      7.56 o
  -4   2   1       18.74       19.88      1.15 o
  -3   2   1      485.46      476.65      5.13 o
  -2   2   1        9.10        5.84      0.57 o
  -1   2   1      689.68      699.04     10.02 o
   0   2   1     1256.40     1203.44     11.30 o
   1   2   1        0.30        0.15      0.36 o
   2   2   1       46.85       49.14      1.03 o
   3   2   1      959.14     1133.09     22.23 o
   4   2   1        6.52       25.36      2.99 o
   5   2   1        6.05        5.87      0.90 o
   6   2   1       50.37       44.67      2.58 o
   7   2   1        4.34        3.57      1.10 o
   8   2   1       17.24       18.32      2.62 o
  -7   3   1      107.73      116.18      5.15 o
  -6   3   1      240.88      245.12      7.36 o
  -5   3   1       11.97        7.53      1.81 o
  -4   3   1      109.92      113.62      5.62 o
  -3   3   1       46.60       67.21      4.82 o
  -2   3   1      220.40      185.88      3.72 o
  -1   3   1      510.44      543.51      5.93 o
   0   3   1    10121.63     9345.43     86.62 o
   1   3   1     9698.89     8873.72     95.06 o
   2   3   1      133.38      136.41      3.03 o
   3   3   1       13.86       94.84      6.34 o
   4   3   1       69.73       66.60      1.80 o
   5   3   1      141.90      143.46      2.60 o
   6   3   1        0.23       -0.44      0.87 o
   7   3   1       58.85       65.20      4.27 o
   8   3   1        0.14       -0.09      2.14 o
  -7   4   1       12.09       15.09      3.03 o
  -6   4   1       10.34       14.12      2.75 o
  -5   4   1       76.15       76.26      4.68 o
  -4   4   1      177.65      179.44      2.83 o
  -3   4   1      367.33      429.59     10.94 o
  -2   4   1       32.37       37.04      2.87 o
  -1   4   1        3.56        4.29      0.70 o
   0   4   1       33.75       37.46      1.32 o
   1   4   1    15654.12    14677.24    136.35 o
   3   4   1       62.20       45.85      1.66 o
   4   4   1      410.68      441.16      7.60 o
   5   4   1        2.09        1.34      0.78 o
   6   4   1      109.17      105.51      3.21 o
   7   4   1        0.03       -0.97      1.94 o
   8   4   1        1.86        1.28      1.94 o
  -7   5   1        5.78        7.98      2.98 o
  -6   5   1       40.38       37.42      3.15 o
  -5   5   1        6.36        4.63      1.14 o
  -4   5   1       65.81       58.52      2.93 o
  -3   5   1       19.22       17.89      1.22 o
  -2   5   1       56.84       79.83      4.77 o
  -1   5   1     1003.97     1003.36     12.83 o
   0   5   1      814.15      804.56      8.33 o
   1   5   1        8.97        3.28      0.64 o
   2   5   1      179.41      212.83      2.83 o
   3   5   1       81.60       90.13      2.24 o
   4   5   1      379.62      398.23      7.85 o
   5   5   1        1.94        0.71      1.30 o
   6   5   1      608.39      622.77     11.40 o
   7   5   1       27.38       25.78      2.90 o
  -6   6   1        9.91       16.00      4.03 o
  -5   6   1       80.27       70.05      3.06 o
  -4   6   1      174.73      158.91      4.12 o
  -3   6   1        1.19        1.91      1.06 o
  -2   6   1      626.03      739.97     14.42 o
  -1   6   1       17.25       21.75      1.49 o
   0   6   1      117.38      115.75      3.32 o
   1   6   1       50.79       95.40      4.89 o
   3   6   1       65.16       64.56      3.31 o
   4   6   1       48.92       56.14      2.60 o
   5   6   1      243.95      251.73      4.94 o
   6   6   1       12.41       12.58      2.22 o
   7   6   1       40.10       35.57      3.37 o
  -6   7   1        8.05       12.40      3.85 o
  -5   7   1       31.55       26.18      2.35 o
  -4   7   1       23.08       14.61      2.59 o
  -3   7   1        3.50        2.39      1.16 o
  -2   7   1      504.88      613.01     11.04 o
  -1   7   1       27.08       35.69      2.83 o
   0   7   1       37.46       51.85      5.32 o
   1   7   1     1674.24     1684.23     19.91 o
   2   7   1      164.47      162.16      3.77 o
   3   7   1       39.91       34.53      2.08 o
   4   7   1       76.22       66.49      3.33 o
   5   7   1        6.84        4.59      1.88 o
   6   7   1        4.39        0.51      1.98 o
   7   7   1       28.71       22.11      3.14 o
  -5   8   1       43.67       32.23      3.11 o
  -4   8   1        2.91       -1.18      2.36 o
  -3   8   1       63.07       61.72      4.24 o
  -2   8   1       25.76       23.90      1.72 o
  -1   8   1       11.36       12.75      1.21 o
   0   8   1      270.72      307.61      6.37 o
   1   8   1      474.74      448.63      6.71 o
   2   8   1       86.89      106.86      6.57 o
   3   8   1      103.41       95.23      3.17 o
   4   8   1      455.34      455.99      8.19 o
   5   8   1        1.61        0.04      1.66 o
   6   8   1       11.00       10.06      3.29 o
   7   8   1      155.58      166.05      6.54 o
  -5   9   1        0.35       -0.87      2.40 o
  -4   9   1        1.01       -1.17      2.34 o
  -3   9   1      132.36      149.25      6.14 o
  -2   9   1       39.69       32.25      2.43 o
  -1   9   1       33.39       46.51      4.56 o
   0   9   1       57.86       98.88     12.52 o
   1   9   1       73.68       78.67      2.95 o
   2   9   1      162.76      181.21      5.13 o
   3   9   1      212.01      210.88      4.36 o
   4   9   1       24.43       20.18      2.19 o
   5   9   1        3.66        1.04      2.03 o
   6   9   1       24.77       30.04      3.09 o
  -4  10   1        0.05       -1.15      2.30 o
  -3  10   1       41.97       44.33      3.97 o
  -2  10   1      186.33      200.32      5.93 o
  -1  10   1      150.32      168.14      5.26 o
   0  10   1       19.41       14.40      2.27 o
   1  10   1       91.30       83.04      3.51 o
   2  10   1        0.01       -0.43      1.14 o
   3  10   1       36.64       33.45      2.41 o
   4  10   1       52.37       46.42      2.83 o
   5  10   1       51.65       50.70      4.62 o
   6  10   1       69.80       74.08      4.74 o
  -3  11   1        3.77       -0.81      3.07 o
  -2  11   1       76.54       88.67     10.34 o
  -1  11   1        0.06       -1.11      2.21 o
   0  11   1       41.08       31.31      2.59 o
   1  11   1       31.23       23.50      2.41 o
   2  11   1        4.88        6.73      2.46 o
   3  11   1        0.44       -0.97      1.94 o
   4  11   1       14.34        6.40      2.57 o
   5  11   1       19.79       25.50      4.18 o
  -2  12   1        2.39        2.86      3.14 o
  -1  12   1       33.14       33.28      4.04 o
   0  12   1       26.00       24.77      2.71 o
   1  12   1       69.77       72.13      5.28 o
   2  12   1       23.77        8.97      3.22 o
   3  12   1       29.64       27.13      3.93 o
   4  12   1       10.72        4.89      2.70 o
   5  12   1        8.38        6.01      2.91 o
  -1  13   1       14.10        9.35      4.12 o
   0  13   1       44.54       45.84      3.86 o
   1  13   1        4.10        4.71      2.80 o
   2  13   1        0.35       -1.35      2.70 o
   3  13   1       66.93       56.02      4.70 o
  -3 -13   2        7.42        3.11      3.61 o
  -2 -13   2        0.71       -1.53      3.06 o
  -1 -13   2        3.70        1.33      2.36 o
   0 -13   2        1.38        0.78      2.32 o
  -4 -12   2        0.67       -1.44      2.87 o
  -3 -12   2       13.92        4.85      3.46 o
  -2 -12   2       27.87       24.60      2.77 o
  -1 -12   2       39.44       36.99      3.11 o
   0 -12   2        1.23       -1.28      2.57 o
   1 -12   2       27.17       25.88      3.32 o
   2 -12   2        2.28       -1.42      2.84 o
  -5 -11   2      127.78      142.24      7.04 o
  -4 -11   2       35.71       33.26      3.42 o
  -3 -11   2       13.87       12.71      3.38 o
  -2 -11   2       75.77       68.95      3.89 o
  -1 -11   2        1.78       -0.84      1.69 o
   0 -11   2       27.99       23.69      2.64 o
   1 -11   2        1.68       -1.13      2.26 o
   2 -11   2        7.22        1.26      2.64 o
   3 -11   2        0.30        0.71      3.37 o
  -6 -10   2      165.25      187.63      6.65 o
  -5 -10   2        5.63        2.08      2.20 o
  -4 -10   2       78.23       79.59      4.88 o
  -3 -10   2       21.24       20.58      2.23 o
  -2 -10   2        1.00        0.07      1.58 o
  -1 -10   2       21.93       16.13      2.26 o
   0 -10   2        2.04       -0.69      1.63 o
   1 -10   2       20.66       14.31      2.53 o
   2 -10   2        4.60        2.57      2.25 o
   3 -10   2       26.53       21.65      3.46 o
   4 -10   2        8.33        5.14      3.14 o
  -6  -9   2        5.33        4.93      2.52 o
  -5  -9   2        0.02       -1.04      2.08 o
  -4  -9   2       27.38       24.85      2.68 o
  -3  -9   2        1.47        1.25      1.06 o
  -2  -9   2      373.84      381.27      8.11 o
  -1  -9   2        2.00        1.49      1.62 o
   0  -9   2       46.95       45.73      2.67 o
   1  -9   2        3.55        3.24      2.00 o
   2  -9   2       81.42       71.51      4.17 o
   3  -9   2       70.75       72.06      5.50 o
   4  -9   2       67.97       72.90     14.51 o
   5  -9   2        0.16       -1.18      2.36 o
  -7  -8   2        0.27       -1.18      2.57 o
  -6  -8   2       85.20       85.63      4.53 o
  -5  -8   2        0.59       -0.90      1.79 o
  -4  -8   2       46.83       41.28      3.31 o
  -3  -8   2       58.15       58.51      2.41 o
  -2  -8   2      145.55      150.29      4.06 o
  -1  -8   2       13.28       10.76      1.74 o
   0  -8   2       61.91       53.71      3.04 o
   1  -8   2        0.06       -0.75      1.49 o
   2  -8   2        5.38        7.20      1.67 o
   3  -8   2       16.27       13.94      2.14 o
   4  -8   2       18.47       15.87      2.81 o
   5  -8   2        8.82        3.51      2.36 o
  -7  -7   2       73.81       62.32      3.85 o
  -6  -7   2      164.65      180.58      5.92 o
  -5  -7   2      100.15       92.83      3.56 o
  -4  -7   2      152.70      153.11      5.60 o
  -3  -7   2      425.61      443.69      7.34 o
  -2  -7   2      704.85      727.28     11.04 o
  -1  -7   2       19.24       15.37      1.60 o
   0  -7   2        6.34        5.82      1.26 o
   1  -7   2      103.77      119.87      3.03 o
   2  -7   2       11.70        8.26      1.44 o
   3  -7   2        4.88        0.66      1.33 o
   4  -7   2       30.47       20.13      2.64 o
   5  -7   2       93.37       91.89      4.32 o
   6  -7   2        0.14       -1.58      3.15 o
  -7  -6   2        0.43       -0.60      2.00 o
  -6  -6   2        7.93        3.75      2.18 o
  -5  -6   2        2.53        0.79      1.48 o
  -4  -6   2      115.03      108.83      4.49 o
  -3  -6   2      217.19      214.83      5.21 o
  -2  -6   2      627.97      662.63      9.96 o
  -1  -6   2      137.60      147.76      3.82 o
   0  -6   2     1437.01     1459.66     16.46 o
   1  -6   2      683.35      674.77      8.86 o
   2  -6   2       56.00       44.48      2.51 o
   3  -6   2        8.72        9.54      1.27 o
   4  -6   2      249.19      234.43      5.29 o
   5  -6   2        0.08        1.70      1.49 o
   6  -6   2        0.91        3.65      2.69 o
  -7  -5   2       13.04        5.20      2.72 o
  -6  -5   2      127.11      120.68      4.60 o
  -5  -5   2      311.21      303.15      5.52 o
  -4  -5   2      264.10      266.05      5.14 o
  -3  -5   2      227.17      226.37      4.18 o
  -2  -5   2      421.75      398.21      5.33 o
  -1  -5   2      499.73      578.82      6.53 o
   0  -5   2     1580.99     1519.13     14.53 o
   1  -5   2       52.48       43.30      1.67 o
   2  -5   2       51.85       61.47      2.01 o
   3  -5   2      378.70      368.48      5.12 o
   4  -5   2        6.61        4.92      1.21 o
   5  -5   2        7.97       17.08      1.68 o
   6  -5   2        1.03       -1.00      2.01 o
   7  -5   2       66.52       64.41      4.35 o
  -7  -4   2       19.37       12.50      2.21 o
  -6  -4   2      208.79      201.70      5.54 o
  -5  -4   2      558.71      536.40      6.52 o
  -4  -4   2        0.75       -0.39      0.79 o
  -3  -4   2     1032.29     1061.10     14.70 o
  -2  -4   2      144.58      137.34      2.17 o
  -1  -4   2      134.21      128.41      2.03 o
   0  -4   2      109.72      124.73      2.10 o
   1  -4   2     2623.95     2562.58     25.30 o
   2  -4   2       42.39       42.93      1.53 o
   3  -4   2       55.73       75.79      4.39 o
   4  -4   2      251.48      261.43      4.04 o
   5  -4   2        3.39        1.78      1.83 o
   6  -4   2       37.02       34.05      3.40 o
   7  -4   2       34.30       33.46      3.41 o
  -8  -3   2        8.26       14.26      2.20 o
  -7  -3   2        6.02        2.38      1.76 o
  -6  -3   2       19.15       18.80      2.12 o
  -5  -3   2       26.66       26.95      1.30 o
  -4  -3   2       20.05       17.83      1.13 o
  -3  -3   2        2.21        0.74      0.44 o
  -2  -3   2       70.65       67.89      1.22 o
  -1  -3   2      934.93      925.12      9.22 o
   0  -3   2     8201.23     7462.09     75.65 o
   1  -3   2     2184.89     2215.14     21.78 o
   2  -3   2      402.75      348.30      4.31 o
   3  -3   2        4.70       10.23      0.74 o
   4  -3   2      523.37      520.67      6.75 o
   5  -3   2        2.43        6.06      1.75 o
   6  -3   2       17.23       26.74      4.37 o
   7  -3   2        4.33        4.01      2.28 o
  -8  -2   2        2.60        2.26      2.56 o
  -7  -2   2      122.01      123.04      3.31 o
  -6  -2   2       76.47       67.72      2.76 o
  -5  -2   2      219.54      208.18      3.84 o
  -4  -2   2      137.02      128.18      2.40 o
  -3  -2   2      100.54       76.03      1.51 o
  -2  -2   2       49.17       47.29      1.04 o
  -1  -2   2       23.80       22.28      0.89 o
   0  -2   2      454.34      424.06      4.68 o
   1  -2   2    12667.16    11513.64    126.32 o
   2  -2   2       10.53       13.69      0.82 o
   3  -2   2       79.20       69.53      2.57 o
   4  -2   2      603.94      620.32     10.26 o
   5  -2   2       30.83       68.67      7.09 o
   6  -2   2       23.95       20.11      2.97 o
   7  -2   2        9.70        6.15      1.79 o
  -8  -1   2        1.67        1.73      2.28 o
  -7  -1   2        1.46       -0.05      1.10 o
  -6  -1   2       60.91       49.06      1.88 o
  -5  -1   2      138.83      126.90      2.77 o
  -4  -1   2      827.24      806.08      8.73 o
  -3  -1   2     2335.79     2323.27     26.98 o
  -2  -1   2     1556.91     1571.31     15.29 o
  -1  -1   2     1539.95     1405.77     13.26 o
   0  -1   2     6695.26     6305.12     64.59 o
   1  -1   2     1058.33     1037.83     11.75 o
   2  -1   2      133.31      143.34      2.08 o
   3  -1   2      418.44      431.07      8.25 o
   4  -1   2     1213.68     1181.93     17.48 o
   5  -1   2        0.65        2.36      1.55 o
   6  -1   2      314.59      276.88      6.71 o
   7  -1   2       22.89       20.98      2.19 o
  -7   0   2       11.63        7.04      1.72 o
  -6   0   2       38.64       34.55      1.50 o
  -5   0   2        9.27        9.07      0.73 o
  -4   0   2       55.47       59.19      1.42 o
  -3   0   2       18.16       19.11      1.01 o
  -2   0   2      196.61      204.45      2.72 o
  -1   0   2      101.75       81.68      1.27 o
   0   0   2     2469.13     2191.37     58.17 o
   1   0   2      121.81      106.27      2.87 o
   2   0   2     4947.73     4517.06     52.81 o
   3   0   2      572.92      573.86      7.87 o
   4   0   2      123.69      141.11      3.95 o
   5   0   2      178.07      184.32      5.94 o
   6   0   2      421.38      428.49      7.47 o
   7   0   2      253.72      244.32      5.76 o
   8   0   2        6.34        6.56      2.02 o
  -7   1   2      110.19      118.68      4.30 o
  -6   1   2      138.77      135.43      3.83 o
  -5   1   2      146.83      132.34      2.44 o
  -4   1   2       28.15       21.68      0.87 o
  -3   1   2       98.02       83.91      1.68 o
  -2   1   2       24.93       27.70      1.72 o
  -1   1   2      344.61      328.82      4.32 o
   0   1   2      512.88      497.79      6.30 o
   1   1   2      699.90      721.39     16.08 o
   2   1   2       58.83       67.78      1.66 o
   3   1   2      207.75      215.37      4.23 o
   4   1   2       56.40       73.33      6.19 o
   5   1   2        0.52        0.83      1.30 o
   6   1   2      112.77       98.54      3.41 o
   7   1   2       12.35       11.84      1.88 o
   8   1   2        0.38       -0.45      2.00 o
  -7   2   2       10.45        7.30      2.16 o
  -6   2   2      395.11      403.61      7.87 o
  -5   2   2      275.78      277.16      4.06 o
  -4   2   2      196.54      198.67      2.58 o
  -3   2   2       34.90       37.04      1.24 o
  -2   2   2        5.11        6.23      0.53 o
  -1   2   2       17.98       17.63      0.74 o
   0   2   2     4238.17     3941.56     43.78 o
   1   2   2     2488.60     2500.39     37.16 o
   2   2   2        0.80        0.87      0.35 o
   3   2   2     2239.07     2640.80     34.51 o
   4   2   2        1.04       -0.29      0.59 o
   5   2   2        5.39        1.99      0.65 o
   6   2   2        4.67        3.59      1.01 o
   7   2   2      143.06      124.10      3.28 o
   8   2   2       21.17       18.88      2.64 o
  -7   3   2       32.49       30.80      2.93 o
  -6   3   2       26.53       26.35      3.04 o
  -5   3   2       31.51       26.22      1.60 o
  -4   3   2      164.84      168.24      2.77 o
  -3   3   2      748.11      731.47      8.53 o
  -2   3   2       50.01       46.57      1.26 o
  -1   3   2        0.69        6.16      1.33 o
   0   3   2    13067.60    11707.63    145.59 o
   1   3   2     1278.51     1243.40     13.02 o
   2   3   2     3769.10     4188.54     48.24 o
   3   3   2      504.22      522.00      6.01 o
   4   3   2      120.15      181.53      5.02 o
   5   3   2        2.58        0.06      0.78 o
   6   3   2       13.39       14.13      1.51 o
   7   3   2       23.94       22.91      2.12 o
   8   3   2        0.03        1.35      2.18 o
  -7   4   2        2.00        4.65      2.86 o
  -6   4   2       21.99       21.65      3.19 o
  -5   4   2       31.17       31.23      1.53 o
  -4   4   2        1.00        0.30      0.66 o
  -3   4   2      347.66      376.53      5.18 o
  -2   4   2        8.27        4.72      2.68 o
  -1   4   2     1089.15     1084.92     13.53 o
   0   4   2        0.03       -0.18      0.61 o
   1   4   2     1871.40     1958.02     34.85 o
   2   4   2       76.24       77.68      1.40 o
   3   4   2       55.61       63.02      1.60 o
   4   4   2        0.06        1.99      0.83 o
   5   4   2      233.75      258.32      4.15 o
   6   4   2       36.81       35.64      2.23 o
   7   4   2      141.29      149.41      5.78 o
   8   4   2       22.30       26.10      4.16 o
  -7   5   2        1.40        9.16      3.27 o
  -6   5   2       62.16       63.25      4.43 o
  -5   5   2       18.73       12.18      1.39 o
  -4   5   2        5.15        1.27      0.57 o
  -3   5   2       19.26       17.03      1.46 o
  -2   5   2      446.97      533.77      9.72 o
  -1   5   2       78.92       71.08      1.87 o
   0   5   2     1838.14     1873.43     17.98 o
   1   5   2      846.20      836.26      8.62 o
   2   5   2       65.76       68.26      1.54 o
   3   5   2     1160.45     1286.06     25.61 o
   4   5   2      256.77      310.61      7.65 o
   5   5   2       51.49       45.42      2.02 o
   6   5   2      257.24      272.88      7.68 o
   7   5   2      165.67      178.80      6.26 o
   8   5   2        6.74        9.68      2.48 o
  -6   6   2        1.68       13.31      3.24 o
  -5   6   2       11.52       11.65      1.74 o
  -4   6   2        0.35       -0.52      1.04 o
  -3   6   2      164.78      174.42      3.97 o
  -2   6   2      663.27      742.22     10.03 o
  -1   6   2       24.14       16.38      2.20 o
   0   6   2     1056.18      957.32     11.34 o
   1   6   2     1584.67     1635.83     18.38 o
   2   6   2     1049.32     1046.30     11.63 o
   3   6   2       59.98       65.73      1.73 o
   4   6   2        2.29        2.62      1.28 o
   5   6   2        2.87       -1.68      3.37 o
   6   6   2        0.83        6.74      5.13 o
   7   6   2       32.74       24.48      2.94 o
  -6   7   2       39.06       46.97      5.43 o
  -5   7   2       44.01       37.56      3.66 o
  -4   7   2       19.00       15.88      1.88 o
  -3   7   2       43.86       39.29      2.59 o
  -2   7   2      481.66      560.55      8.93 o
  -1   7   2      134.17      122.05      3.01 o
   0   7   2      419.33      475.18      9.04 o
   1   7   2      105.23      265.08     15.88 o
   2   7   2      920.75      901.86     11.82 o
   3   7   2        4.16        1.28      0.77 o
   4   7   2       42.37       39.83      2.52 o
   5   7   2      200.50      210.84      9.68 o
   6   7   2       26.21       28.12      3.04 o
   7   7   2        0.00       -0.85      2.53 o
  -5   8   2       11.78        9.30      2.74 o
  -4   8   2       12.91        8.01      2.42 o
  -3   8   2        8.36        3.69      1.95 o
  -2   8   2       97.04       99.43      3.86 o
  -1   8   2       44.41       46.38      2.16 o
   0   8   2      323.24      326.71      5.65 o
   1   8   2       30.24      103.21      4.88 o
   2   8   2      529.64      521.44      7.64 o
   3   8   2        1.94       -0.43      0.86 o
   4   8   2      262.61      266.29      5.81 o
   5   8   2        0.04       -0.95      1.90 o
   6   8   2        3.63       -0.92      2.75 o
   7   8   2        3.38        1.05      2.61 o
  -5   9   2        3.87        3.31      2.47 o
  -4   9   2       43.63       40.86      3.87 o
  -3   9   2        1.29       -1.14      2.28 o
  -2   9   2        8.02        7.80      1.90 o
  -1   9   2      198.33      242.68      7.45 o
   0   9   2      853.87      844.13     11.95 o
   1   9   2        4.40        6.44      1.27 o
   2   9   2      255.13      265.14      6.56 o
   3   9   2       33.97       30.60      1.73 o
   4   9   2        0.58       -0.61      1.40 o
   5   9   2      205.01      210.72      7.38 o
   6   9   2      123.56      121.86      7.27 o
  -4  10   2       68.98       69.63      5.37 o
  -3  10   2       23.51       20.05      3.35 o
  -2  10   2       20.43       26.84      2.90 o
  -1  10   2      354.73      395.74      8.55 o
   0  10   2      379.13      396.97      8.76 o
   1  10   2       87.78      103.67      5.71 o
   2  10   2        3.59        5.43      1.68 o
   3  10   2        2.70        7.27      2.53 o
   4  10   2       13.93       17.56      2.55 o
   5  10   2        9.50        7.82      2.97 o
   6  10   2       49.88       53.21      5.13 o
  -3  11   2        0.01       -1.35      2.70 o
  -2  11   2        0.81       -1.15      2.30 o
  -1  11   2        4.14        6.91      2.36 o
   0  11   2        3.55        3.42      1.79 o
   1  11   2       13.18       10.35      2.22 o
   2  11   2      236.96      246.39      5.92 o
   3  11   2       46.70       39.77      3.37 o
   4  11   2       64.44       45.96      3.46 o
   5  11   2       14.29       12.65      3.23 o
  -3  12   2       23.94       15.97      3.63 o
  -2  12   2        1.20       -0.46      3.07 o
  -1  12   2        1.27        2.27      2.41 o
   0  12   2       23.63       20.69      3.04 o
   1  12   2       17.46       15.03      2.48 o
   2  12   2       11.93        4.50      2.94 o
   3  12   2      110.75      130.01      6.11 o
   4  12   2        5.68        1.27      2.54 o
   5  12   2      145.01      188.08      8.26 o
  -1  13   2        2.06       -1.50      3.01 o
   0  13   2       10.35        9.21      3.47 o
   1  13   2       78.07       88.08      7.58 o
   2  13   2       87.16       78.57      6.18 o
   3  13   2       30.25       26.80      3.58 o
   4  13   2       61.68       56.71      4.32 o
  -2 -13   3        6.73       -1.63      3.25 o
  -1 -13   3       21.99       17.73      3.15 o
   0 -13   3        3.49        1.05      2.57 o
  -4 -12   3       22.63       15.15      4.00 o
  -3 -12   3        2.13       -1.26      2.81 o
  -2 -12   3       55.03       45.64      5.80 o
  -1 -12   3        0.60       -0.73      2.11 o
   0 -12   3        4.39        1.83      2.32 o
   1 -12   3        2.08       -1.17      2.40 o
   2 -12   3        1.83        1.55      3.71 o
  -5 -11   3        4.26        0.38      2.75 o
  -4 -11   3       72.63       61.44      4.81 o
  -3 -11   3        1.71        2.07      2.84 o
  -2 -11   3        1.26       -0.83      1.89 o
  -1 -11   3       16.99       14.51      2.27 o
   0 -11   3        1.76       -0.70      1.80 o
   1 -11   3        0.00       -1.03      2.06 o
   2 -11   3       11.19        3.24      3.05 o
   3 -11   3        1.93        6.15      3.29 o
  -5 -10   3       14.04       12.25      3.25 o
  -4 -10   3       91.87      106.59      5.19 o
  -3 -10   3        5.47        2.01      2.65 o
  -2 -10   3      369.68      361.59      8.22 o
  -1 -10   3       69.97       62.63      3.99 o
   0 -10   3       84.19       89.26      4.19 o
   1 -10   3      122.88      118.49      4.78 o
   2 -10   3        0.13       -0.89      2.03 o
   3 -10   3      237.11      252.84      9.16 o
   4 -10   3        3.06        3.90      3.05 o
  -6  -9   3        1.72       -1.13      2.26 o
  -5  -9   3       10.63        5.13      2.22 o
  -4  -9   3       22.45       19.94      2.52 o
  -3  -9   3       81.01       71.75      3.25 o
  -2  -9   3       27.53       20.78      2.10 o
  -1  -9   3       52.26       45.21      3.42 o
   0  -9   3       10.21       11.05      1.96 o
   1  -9   3      274.12      273.21      6.62 o
   2  -9   3       10.30        8.68      2.21 o
   3  -9   3       11.06       11.07      2.81 o
   4  -9   3       33.34       35.76      3.58 o
   5  -9   3       10.26        8.72      2.86 o
  -6  -8   3        4.80        3.23      2.43 o
  -5  -8   3        9.97        5.18      2.09 o
  -4  -8   3       95.78       94.46      5.07 o
  -3  -8   3        1.34       -0.46      0.92 o
  -2  -8   3       28.18       25.20      1.96 o
  -1  -8   3       39.00       32.59      2.05 o
   0  -8   3      117.18      103.33      3.85 o
   1  -8   3       90.33       92.91      3.73 o
   2  -8   3      456.50      474.95      8.14 o
   3  -8   3      155.56      169.50      5.16 o
   4  -8   3      139.18      167.24      6.40 o
   5  -8   3       12.38        5.12      2.42 o
  -7  -7   3       39.05       40.20      4.05 o
  -6  -7   3       83.85       65.12      3.87 o
  -5  -7   3      158.15      162.76      4.70 o
  -4  -7   3       90.76       75.89      3.98 o
  -3  -7   3       52.18       57.08      4.03 o
  -2  -7   3      430.91      442.28      8.20 o
  -1  -7   3       46.52       49.69      2.14 o
   0  -7   3       44.07       32.65      1.88 o
   1  -7   3     1683.58     1744.78     21.70 o
   2  -7   3      432.93      445.99      7.09 o
   3  -7   3       27.81       22.00      1.89 o
   4  -7   3      101.10       93.36      4.78 o
   5  -7   3        3.46        3.49      2.12 o
   6  -7   3        3.03        2.94      3.68 o
  -7  -6   3       18.03       20.16      3.62 o
  -6  -6   3       74.34       73.43      4.03 o
  -5  -6   3      459.41      480.88      8.49 o
  -4  -6   3      365.37      354.71      8.19 o
  -3  -6   3     2045.25     2082.09     27.65 o
  -2  -6   3       97.03       96.66      2.97 o
  -1  -6   3      856.12      780.81     11.80 o
   0  -6   3     1007.49     1056.75     12.42 o
   1  -6   3      844.33      838.01     10.65 o
   2  -6   3      281.38      280.00      4.75 o
   3  -6   3       20.52       14.41      1.48 o
   4  -6   3      249.12      229.01      6.58 o
   5  -6   3        8.79        4.83      1.75 o
   6  -6   3        0.08       -1.34      2.69 o
  -7  -5   3       29.13       28.43      3.41 o
  -6  -5   3       39.66       31.53      2.77 o
  -5  -5   3      143.41      136.34      3.71 o
  -4  -5   3        9.80       16.09      1.61 o
  -3  -5   3      351.33      318.00      5.73 o
  -2  -5   3       24.15       13.31      0.98 o
  -1  -5   3       45.34       36.02      1.43 o
   0  -5   3     1065.66     1058.06     11.06 o
   1  -5   3        4.75        6.94      0.91 o
   2  -5   3     1563.59     1538.43     18.00 o
   3  -5   3       65.52       79.55      3.53 o
   4  -5   3        5.70        1.57      1.03 o
   5  -5   3      112.82      104.13      2.63 o
   6  -5   3        1.88       -1.15      2.30 o
   7  -5   3       41.89       40.86      3.79 o
  -7  -4   3        5.68        3.98      1.97 o
  -6  -4   3      190.44      177.67      6.06 o
  -5  -4   3      318.69      296.85      4.66 o
  -4  -4   3      220.12      210.96      3.43 o
  -3  -4   3      110.62      113.41      2.21 o
  -2  -4   3      287.33      294.96      4.07 o
  -1  -4   3      159.94      161.47      2.47 o
   0  -4   3        0.56        0.32      0.89 o
   1  -4   3     1632.63     1558.94     15.87 o
   2  -4   3      333.29      369.52      5.00 o
   3  -4   3       91.19       73.57      2.42 o
   4  -4   3        1.08        5.98      3.94 o
   5  -4   3       49.13       40.91      3.28 o
   6  -4   3        0.92        1.41      2.29 o
   7  -4   3       38.50       37.90      3.46 o
  -7  -3   3       37.89       36.35      3.20 o
  -6  -3   3      637.50      606.64      9.50 o
  -5  -3   3      822.80      822.68      9.93 o
  -4  -3   3        4.33        4.17      0.71 o
  -3  -3   3      438.35      439.36      5.64 o
  -2  -3   3      511.84      534.43      5.17 o
  -1  -3   3       36.71       26.81      0.90 o
   0  -3   3      221.87      200.60      2.81 o
   1  -3   3      481.99      501.56      5.62 o
   2  -3   3     2686.31     2668.04     26.16 o
   3  -3   3      157.57      150.72      2.43 o
   4  -3   3       48.72       63.31      5.20 o
   5  -3   3        8.43        6.11      1.68 o
   6  -3   3        3.72        4.41      2.01 o
   7  -3   3        0.08       -0.30      2.25 o
  -7  -2   3        0.35        1.08      1.26 o
  -6  -2   3       12.81       11.16      1.76 o
  -5  -2   3        8.69        4.59      0.96 o
  -4  -2   3      122.77      115.07      2.36 o
  -3  -2   3       19.92       20.58      0.94 o
  -2  -2   3     1320.57     1314.36     11.92 o
  -1  -2   3       48.25       36.24      0.92 o
   0  -2   3      495.21      510.20      5.33 o
   1  -2   3     2292.52     2397.35     23.89 o
   2  -2   3       13.82       15.02      0.83 o
   3  -2   3      272.92      290.24      3.39 o
   4  -2   3        1.29        5.23      1.95 o
   5  -2   3      153.32      158.50      6.41 o
   6  -2   3       21.67       20.07      2.19 o
   7  -2   3       50.22       48.40      3.03 o
  -7  -1   3       18.62       21.38      1.87 o
  -6  -1   3        8.02       10.92      1.38 o
  -5  -1   3      233.80      219.54      3.32 o
  -4  -1   3      204.30      220.10      3.39 o
  -3  -1   3      503.90      509.38      5.48 o
  -2  -1   3      654.92      607.03      6.73 o
  -1  -1   3     1365.39     1265.83     13.38 o
   0  -1   3      139.08      155.38      3.21 o
   1  -1   3      134.71      134.24      2.12 o
   2  -1   3      107.54       85.19      1.71 o
   3  -1   3       38.37       40.86      1.23 o
   4  -1   3      145.10      122.10      4.05 o
   5  -1   3       72.52       73.26      3.18 o
   6  -1   3      161.33      178.14      7.27 o
   7  -1   3       53.19       59.32      3.28 o
  -7   0   3       17.85       20.08      1.63 o
  -6   0   3      252.12      234.80      3.90 o
  -5   0   3      253.58      239.98      3.75 o
  -4   0   3        0.64        0.79      0.62 o
  -3   0   3      790.68      853.23      9.07 o
  -2   0   3        0.20       -0.15      0.32 o
  -1   0   3      379.51      371.34      4.48 o
   0   0   3       18.73       16.74      0.54 o
   1   0   3     8577.86     8003.83     80.83 o
   2   0   3     7434.26     7241.01     85.38 o
   3   0   3      710.93      717.56      7.73 o
   4   0   3        3.25        2.08      0.71 o
   5   0   3      189.62      177.36      6.46 o
   6   0   3      325.32      334.90     13.76 o
   7   0   3       16.53       60.64      8.19 o
   8   0   3        7.50        7.78      2.07 o
  -7   1   3        0.87        3.55      1.79 o
  -6   1   3        1.36       -0.05      0.84 o
  -5   1   3       98.86       97.79      1.98 o
  -4   1   3       58.64       69.87      1.94 o
  -3   1   3       59.76       53.92      1.37 o
  -2   1   3      284.93      300.80      4.03 o
  -1   1   3      458.46      406.56      4.71 o
   0   1   3      756.50      658.95      6.86 o
   1   1   3     3597.85     3409.14     40.38 o
   2   1   3      339.41      319.56      4.41 o
   3   1   3       84.25      115.16      2.69 o
   4   1   3      178.39      177.30      3.11 o
   5   1   3       16.70       11.66      0.98 o
   6   1   3      105.61       99.68      3.53 o
   7   1   3      240.06      222.75      5.35 o
   8   1   3        3.83        2.61      2.25 o
  -7   2   3        0.31       -0.93      1.86 o
  -6   2   3       60.93       59.33      3.00 o
  -5   2   3       39.13       37.33      1.14 o
  -4   2   3       90.94       84.04      1.83 o
  -3   2   3      602.18      593.41      6.89 o
  -2   2   3      189.58      184.11      2.86 o
  -1   2   3        4.57        1.15      0.37 o
   0   2   3     2658.91     2548.05     25.13 o
   1   2   3      120.68      129.21      1.94 o
   2   2   3      809.93      884.86     11.84 o
   4   2   3        1.72       -0.29      0.58 o
   5   2   3        6.52        6.25      1.02 o
   6   2   3      232.18      198.93      3.72 o
   7   2   3      239.44      220.92      4.22 o
   8   2   3        6.09        7.16      2.35 o
  -7   3   3        0.38        0.25      1.85 o
  -6   3   3        0.53        3.10      2.01 o
  -5   3   3        5.00        5.64      2.46 o
  -4   3   3        0.54       -0.30      0.60 o
  -3   3   3       26.48       16.02      0.93 o
  -2   3   3       98.61       74.80      1.61 o
  -1   3   3      950.48      934.56     11.81 o
   0   3   3     2533.22     2433.91     25.79 o
   1   3   3     1621.18     1522.84     14.06 o
   2   3   3        7.67        6.05      0.84 o
   3   3   3       84.20      118.31      2.78 o
   4   3   3      169.89      223.47      4.05 o
   5   3   3      190.02      190.43      3.53 o
   6   3   3        0.62       -0.56      1.12 o
   7   3   3        1.34        4.45      1.54 o
   8   3   3       46.19       46.97      3.97 o
  -7   4   3       42.64       34.77      3.80 o
  -6   4   3       33.65       33.26      3.20 o
  -5   4   3        6.31        8.19      1.26 o
  -4   4   3       12.44       15.23      1.68 o
  -3   4   3        5.10        2.25      0.79 o
  -2   4   3      921.03      943.80     10.36 o
  -1   4   3     1086.45     1072.93     22.75 o
   0   4   3     1700.77     1658.28     16.32 o
   1   4   3      680.86      632.09      6.16 o
   2   4   3      112.57      105.33      1.59 o
   3   4   3      151.95      168.22      2.62 o
   4   4   3       13.45       21.03      1.24 o
   5   4   3       89.33       98.02      2.39 o
   6   4   3       41.09       44.14      2.63 o
   7   4   3      206.53      246.19      6.89 o
   8   4   3      107.22      117.30      7.68 o
  -7   5   3       46.29       48.12      5.15 o
  -6   5   3       16.35       20.18      3.05 o
  -5   5   3       12.13       10.61      1.75 o
  -4   5   3        5.32        4.07      1.23 o
  -3   5   3        0.70       -0.43      0.86 o
  -2   5   3      551.03      617.87      7.50 o
  -1   5   3       65.25       77.34      2.60 o
   0   5   3      360.97      339.89      4.49 o
   1   5   3      140.31      186.48      2.77 o
   2   5   3      225.79      221.41      3.43 o
   3   5   3       34.18       42.12      5.12 o
   4   5   3       30.42       28.49      1.40 o
   5   5   3        0.67       -0.41      0.83 o
   6   5   3        0.03       17.90     13.47 o
   7   5   3       53.54       58.49      4.22 o
   8   5   3      130.11      139.57      5.75 o
  -6   6   3      101.16      116.60      6.09 o
  -5   6   3        1.86        2.80      1.47 o
  -4   6   3      126.19      129.06      3.27 o
  -3   6   3       34.12       39.40      1.94 o
  -2   6   3      283.47      328.00      5.81 o
  -1   6   3      370.53      410.09     11.20 o
   0   6   3      344.00      385.56      8.67 o
   1   6   3      302.34      391.97     19.23 o
   2   6   3      650.41      740.35      9.19 o
   3   6   3        3.54        5.39      0.81 o
   4   6   3      251.34      272.20      5.29 o
   5   6   3       53.78       54.11      5.13 o
   6   6   3       21.12       14.62      2.58 o
   7   6   3       18.86       14.09      2.83 o
  -6   7   3       43.41       40.28      5.23 o
  -5   7   3        6.07        3.46      2.17 o
  -4   7   3        4.73        3.21      1.50 o
  -3   7   3      267.29      307.17      4.96 o
  -2   7   3      118.48      128.14      6.21 o
  -1   7   3        5.73        3.65      1.39 o
   0   7   3      555.29      541.83     10.03 o
   1   7   3     1038.05     1279.78     28.63 o
   2   7   3      173.22      238.35      6.42 o
   3   7   3      164.58      155.27      3.33 o
   4   7   3      320.06      344.18     12.87 o
   5   7   3       42.39       36.16      3.04 o
   6   7   3        2.30        1.35      2.27 o
   7   7   3        2.46        1.12      2.40 o
  -5   8   3        2.90        1.49      2.28 o
  -4   8   3        0.51       -1.05      2.10 o
  -3   8   3        2.27       -0.84      1.67 o
  -2   8   3       69.62       63.43      3.01 o
  -1   8   3       52.38       55.28      4.49 o
   0   8   3        0.03        3.46      3.94 o
   1   8   3      172.97      187.16      4.72 o
   2   8   3       25.36       48.17      3.69 o
   3   8   3        0.10       -0.52      1.04 o
   4   8   3        2.38        4.80      1.95 o
   5   8   3        0.16       -1.14      2.27 o
   6   8   3      108.87      103.05      6.88 o
   7   8   3       33.42       32.01      3.70 o
  -5   9   3        0.83        2.48      2.69 o
  -4   9   3       13.41       12.03      2.87 o
  -3   9   3        5.95        5.20      2.64 o
  -2   9   3        2.44        2.25      1.73 o
  -1   9   3      603.15      602.33     12.89 o
   0   9   3       69.36      161.75      7.20 o
   1   9   3       22.14       26.25      2.15 o
   2   9   3        0.20        4.50      2.72 o
   3   9   3       12.75       12.56      1.65 o
   4   9   3       27.32       31.25      2.91 o
   5   9   3       25.23       24.69      3.29 o
   6   9   3        0.07       -1.54      3.08 o
   7   9   3        0.61        0.74      3.02 o
  -4  10   3        0.60        0.42      2.70 o
  -3  10   3       24.04       21.62      3.21 o
  -2  10   3       49.72       44.75      3.28 o
  -1  10   3       64.78       75.57      7.07 o
   0  10   3      210.15      220.65      5.29 o
   1  10   3      300.62      343.67      8.55 o
   2  10   3       59.96       83.08      7.07 o
   3  10   3      259.84      278.96      7.13 o
   4  10   3       57.46       81.26      5.71 o
   5  10   3       66.69       64.05      4.74 o
   6  10   3       79.13       74.01      6.83 o
  -3  11   3       17.41       20.36      3.61 o
  -2  11   3       35.17       28.43      3.11 o
  -1  11   3       48.64       49.13      3.58 o
   0  11   3       39.55       33.26      2.70 o
   1  11   3        1.87        1.47      1.94 o
   2  11   3        0.43        3.39      1.82 o
   3  11   3      155.67      164.22      8.29 o
   4  11   3      113.78      123.83      5.44 o
   5  11   3        6.79       10.96      2.82 o
  -3  12   3        2.68       -1.56      3.11 o
  -2  12   3        0.96       -0.59      2.89 o
  -1  12   3       79.78       71.15      4.61 o
   0  12   3        1.26       -1.10      2.20 o
   1  12   3       26.86       26.03      2.69 o
   2  12   3        0.00       -0.96      1.91 o
   3  12   3        0.04        3.35      2.46 o
   4  12   3        0.13       -1.12      2.25 o
   5  12   3        0.73        4.01      3.07 o
  -1  13   3        8.50       -1.17      2.78 o
   0  13   3       67.06       76.75      5.45 o
   1  13   3       13.56       15.89      3.11 o
   2  13   3        2.81       -1.70      3.41 o
   3  13   3        0.40       -1.23      2.46 o
   4  13   3        7.23       11.17      2.95 o
  -3 -12   4        1.60       -1.54      3.07 o
  -2 -12   4        3.75        2.10      3.01 o
  -1 -12   4        4.43        3.80      2.40 o
   0 -12   4        2.53        4.08      2.45 o
   1 -12   4        2.77        3.24      2.59 o
   2 -12   4      120.98      145.38      7.16 o
  -4 -11   4       30.75       32.97      4.34 o
  -3 -11   4       13.57       15.47      3.43 o
  -2 -11   4       24.75       23.27      3.46 o
  -1 -11   4      150.44      158.30      5.80 o
   0 -11   4        0.19       -0.86      1.71 o
   1 -11   4       73.79       63.60      3.73 o
   2 -11   4       13.59        5.96      2.73 o
   3 -11   4       30.48       28.05      4.00 o
  -5 -10   4        6.72        5.13      2.50 o
  -4 -10   4       28.48       28.46      3.72 o
  -3 -10   4        8.04        1.11      2.72 o
  -2 -10   4       16.76       15.73      2.32 o
  -1 -10   4        6.15        3.24      1.81 o
   0 -10   4        0.39       -0.86      1.71 o
   1 -10   4       25.51       26.43      2.83 o
   2 -10   4       19.26       19.73      2.73 o
   3 -10   4        1.66        3.23      2.80 o
   4 -10   4        6.03        6.13      2.75 o
  -6  -9   4       33.08       32.41      4.83 o
  -5  -9   4       56.33       54.43      3.68 o
  -4  -9   4       20.93       16.91      2.96 o
  -3  -9   4       41.67       34.06      2.47 o
  -2  -9   4      103.69      105.22      5.26 o
  -1  -9   4       51.24       45.48      2.53 o
   0  -9   4       48.39       42.06      2.68 o
   1  -9   4        4.79        7.34      1.87 o
   2  -9   4       49.69       48.22      4.84 o
   3  -9   4      103.41      112.26      5.82 o
   4  -9   4        0.43        0.63      3.23 o
  -6  -8   4       58.18       57.05      4.72 o
  -5  -8   4      110.23      118.10      5.20 o
  -4  -8   4        2.08       -0.94      2.11 o
  -3  -8   4      307.80      312.46      6.70 o
  -2  -8   4        1.18       -0.88      1.76 o
  -1  -8   4       49.19       40.36      2.27 o
   0  -8   4        8.62        7.24      1.65 o
   1  -8   4       19.63       18.42      1.84 o
   2  -8   4      258.50      253.70      5.54 o
   3  -8   4       15.31       13.11      2.37 o
   4  -8   4      119.47      127.90      5.71 o
   5  -8   4        0.10       -1.29      2.57 o
  -7  -7   4       46.58       54.57      4.66 o
  -6  -7   4        6.51        6.63      2.31 o
  -5  -7   4       62.73       67.44      3.86 o
  -4  -7   4        0.43       -0.34      1.79 o
  -3  -7   4      562.01      607.27      9.81 o
  -2  -7   4       63.89       59.63      3.41 o
  -1  -7   4      197.09      188.30      4.03 o
   0  -7   4        1.85       -0.56      1.12 o
   1  -7   4      637.64      661.34      8.91 o
   2  -7   4      204.70      210.27      4.45 o
   3  -7   4       49.30       39.73      2.35 o
   4  -7   4      177.39      192.31      7.11 o
   5  -7   4      128.59      115.11      5.05 o
   6  -7   4       43.11       41.04      5.06 o
  -7  -6   4       30.72       40.21      4.88 o
  -6  -6   4       10.40        7.99      2.18 o
  -5  -6   4       86.35       90.63      3.98 o
  -4  -6   4      334.51      333.64      8.20 o
  -3  -6   4       28.65       34.25      1.95 o
  -2  -6   4      126.90      127.23      3.77 o
  -1  -6   4      149.18      139.79      3.13 o
   0  -6   4       22.06       19.27      1.43 o
   1  -6   4       68.62       84.01      2.92 o
   2  -6   4        9.51       14.30      1.51 o
   3  -6   4       85.59       71.43      2.99 o
   4  -6   4        6.19        8.83      3.05 o
   5  -6   4        2.33        2.42      1.79 o
   6  -6   4       12.48       10.50      2.65 o
  -7  -5   4        0.04       -1.20      2.39 o
  -6  -5   4       78.60       80.47      3.97 o
  -5  -5   4       11.57       11.73      1.74 o
  -4  -5   4       42.77       41.41      2.34 o
  -3  -5   4     1674.54     1633.07     19.83 o
  -2  -5   4      145.95      146.31      3.41 o
  -1  -5   4       14.52       10.30      1.05 o
   0  -5   4       10.11        7.67      0.93 o
   1  -5   4     1179.84     1137.70     12.88 o
   2  -5   4      138.90      152.20      3.86 o
   3  -5   4       32.06       34.25      2.72 o
   4  -5   4        1.17       -0.53      1.06 o
   5  -5   4       75.08       90.85      2.72 o
   6  -5   4        2.28       -0.54      2.20 o
  -7  -4   4        0.12       -0.86      2.15 o
  -6  -4   4      505.18      517.07      9.82 o
  -5  -4   4        0.16        1.43      0.86 o
  -4  -4   4      183.98      181.38      3.19 o
  -3  -4   4        0.55        0.89      0.56 o
  -2  -4   4       51.07       65.36      2.17 o
  -1  -4   4       14.49       12.99      0.90 o
   0  -4   4        2.45        1.29      0.59 o
   1  -4   4      569.98      620.66      6.69 o
   2  -4   4       98.60       96.91      2.24 o
   3  -4   4       43.64       45.13      2.15 o
   4  -4   4      246.15      237.85      3.88 o
   5  -4   4       85.40       84.66      4.04 o
   6  -4   4        0.13       -0.99      1.98 o
   7  -4   4       68.90       76.23      7.39 o
  -7  -3   4        6.50        7.59      2.75 o
  -6  -3   4        0.83        6.81      1.77 o
  -5  -3   4      446.98      432.05      5.98 o
  -4  -3   4      473.18      462.19      6.14 o
  -3  -3   4      281.02      269.10      3.90 o
  -2  -3   4      395.63      395.45      4.24 o
  -1  -3   4      515.70      508.54      5.53 o
   0  -3   4        5.73        5.81      0.63 o
   1  -3   4      868.60      902.73      9.04 o
   2  -3   4     1333.61     1403.82     14.37 o
   3  -3   4        2.50        3.71      0.76 o
   4  -3   4      157.31      167.74      2.33 o
   5  -3   4       17.23       11.40      1.77 o
   6  -3   4       14.60        9.71      2.06 o
   7  -3   4       14.44       13.04      2.39 o
  -7  -2   4       20.20       18.94      2.64 o
  -6  -2   4      148.60      155.14      3.48 o
  -5  -2   4      184.32      200.24      3.34 o
  -4  -2   4       37.43       30.71      1.33 o
  -3  -2   4      228.41      250.74      3.90 o
  -2  -2   4     2103.52     2212.29     19.66 o
  -1  -2   4      221.00      208.98      2.64 o
   0  -2   4     4620.88     4337.28     41.58 o
   1  -2   4      353.79      295.38      3.51 o
   2  -2   4      367.79      357.94      4.07 o
   3  -2   4      277.83      260.69      3.49 o
   4  -2   4      427.28      440.01      5.83 o
   5  -2   4       76.53       70.12      4.35 o
   6  -2   4        9.30        4.60      1.86 o
   7  -2   4       53.65       56.95      3.18 o
  -7  -1   4        9.50        9.24      1.96 o
  -6  -1   4      100.33       99.23      2.84 o
  -5  -1   4      588.28      559.06      6.61 o
  -4  -1   4      157.87      155.94      2.67 o
  -3  -1   4      362.84      381.23      4.62 o
  -2  -1   4     3731.28     3849.97     36.81 o
  -1  -1   4       81.35       81.57      1.42 o
   0  -1   4     1038.71     1004.22     10.80 o
   1  -1   4       22.47       20.21      0.95 o
   2  -1   4     1549.94     1537.34     16.94 o
   3  -1   4     2335.01     2313.17     23.15 o
   4  -1   4      216.54      215.04      3.30 o
   5  -1   4      159.31      158.59      4.25 o
   6  -1   4      102.68      103.83      3.65 o
   7  -1   4        7.51       11.95      2.00 o
  -7   0   4       97.27       93.94      3.53 o
  -6   0   4       14.01        9.55      1.38 o
  -5   0   4       60.51       60.99      2.36 o
  -4   0   4      618.11      599.17      7.31 o
  -3   0   4      497.65      546.47      5.87 o
  -2   0   4        1.10        0.98      0.31 o
  -1   0   4     2072.52     2047.30     22.25 o
   0   0   4      101.74      114.98      2.09 o
   1   0   4      896.50      902.93      9.44 o
   2   0   4     3782.85     3851.39     39.23 o
   3   0   4      755.14      797.74      9.25 o
   4   0   4       36.69       20.60      0.71 o
   5   0   4       32.73       30.99      2.59 o
   6   0   4       40.48       38.93      2.76 o
   7   0   4       19.48       22.73      2.22 o
   8   0   4       48.51       52.63      3.03 o
  -7   1   4        0.16        1.04      2.06 o
  -6   1   4       47.07       44.56      2.34 o
  -5   1   4       21.77       19.36      1.28 o
  -4   1   4      431.50      394.90      5.21 o
  -3   1   4      530.83      490.35      6.41 o
  -2   1   4     1495.22     1486.83     15.57 o
  -1   1   4     1624.17     1521.80     15.52 o
   0   1   4     1140.40     1054.29     10.42 o
   1   1   4     2967.01     3009.91     29.43 o
   2   1   4       53.78       55.39      1.34 o
   3   1   4       57.60       55.60      1.30 o
   4   1   4       17.40       12.56      0.86 o
   5   1   4       37.68       30.42      1.19 o
   6   1   4        8.13        6.97      1.70 o
   7   1   4        0.01        5.44      2.58 o
   8   1   4        6.03        2.76      2.38 o
  -7   2   4        0.29       -0.22      1.90 o
  -6   2   4       12.63       14.74      1.59 o
  -5   2   4        1.06        2.92      0.97 o
  -4   2   4        2.97        2.82      0.86 o
  -3   2   4      648.22      653.07      7.34 o
  -2   2   4      370.57      388.20      4.73 o
  -1   2   4     2147.88     2069.23     20.24 o
   0   2   4     1662.36     1537.39     15.57 o
   1   2   4      329.47      306.07      3.45 o
   2   2   4       84.58       76.29      2.04 o
   3   2   4        1.90        1.27      0.58 o
   4   2   4      387.11      414.17      5.46 o
   5   2   4        3.31        2.92      0.92 o
   6   2   4        5.98        6.11      1.07 o
   7   2   4       19.56       24.57      2.62 o
   8   2   4       30.52       26.41      3.18 o
  -7   3   4        0.20        1.66      2.64 o
  -6   3   4       40.75       35.26      2.22 o
  -5   3   4      284.48      278.23      5.59 o
  -4   3   4       30.08       24.43      1.36 o
  -3   3   4      300.77      285.86      4.13 o
  -2   3   4       22.18       16.82      0.94 o
  -1   3   4      938.81      933.55     10.61 o
   0   3   4       38.74       37.95      1.57 o
   1   3   4       27.24       23.79      0.97 o
   2   3   4      527.28      504.18      8.25 o
   3   3   4       18.16       10.04      0.68 o
   4   3   4      668.94      750.04      9.54 o
   5   3   4      151.96      161.25      3.32 o
   6   3   4       17.76       15.19      1.76 o
   7   3   4      384.51      386.89      7.79 o
   8   3   4       62.25       53.02      4.57 o
  -7   4   4        5.59        8.43      3.69 o
  -6   4   4       64.71       67.98      3.11 o
  -5   4   4       67.13       66.39      3.61 o
  -4   4   4        0.01       -0.22      0.89 o
  -3   4   4      114.91      108.67      2.26 o
  -2   4   4        1.63       -0.28      0.57 o
  -1   4   4      218.38      226.22      3.64 o
   0   4   4      404.58      413.38      5.06 o
   1   4   4      558.03      555.04      6.38 o
   2   4   4        0.10        0.09      0.41 o
   3   4   4     1384.01     1590.50     17.51 o
   4   4   4       44.47       47.29      1.68 o
   5   4   4      165.70      169.50      3.20 o
   6   4   4       56.11       53.95      3.55 o
   7   4   4       49.46       51.47      3.61 o
   8   4   4        3.03        8.38      3.46 o
  -6   5   4      156.88      153.13      5.67 o
  -5   5   4        7.34        9.98      1.70 o
  -4   5   4      239.64      236.15      4.01 o
  -3   5   4        5.64        5.12      0.97 o
  -2   5   4       22.62       24.72      3.04 o
  -1   5   4      144.29      154.86      3.10 o
   0   5   4       61.61       65.51      1.39 o
   1   5   4     1131.92     1121.27     10.51 o
   2   5   4      600.70      671.77      7.49 o
   3   5   4      344.37      366.74      8.29 o
   4   5   4        3.80        3.65      0.90 o
   5   5   4        2.16       -0.48      0.97 o
   6   5   4       48.13       48.13      5.44 o
   7   5   4      198.78      210.86      8.64 o
  -6   6   4       58.22       69.89      3.64 o
  -5   6   4       54.67       49.73      3.45 o
  -4   6   4       25.99       28.59      1.78 o
  -3   6   4       24.44       21.42      1.51 o
  -2   6   4      117.78      117.98      3.37 o
  -1   6   4      432.42      450.05      9.58 o
   0   6   4      107.36      129.58      9.76 o
   1   6   4      191.03      218.74      4.74 o
   3   6   4      198.14      189.79      3.76 o
   4   6   4       27.19       30.96      1.97 o
   5   6   4      195.51      209.77      4.82 o
   6   6   4       19.22       15.90      2.76 o
   7   6   4       57.66       66.05      7.05 o
  -6   7   4        3.77        6.64      3.29 o
  -5   7   4        5.57        5.59      2.33 o
  -4   7   4        5.75        3.28      2.29 o
  -3   7   4      233.68      279.27      5.67 o
  -2   7   4        0.93       -0.60      1.20 o
  -1   7   4       35.30       29.73      2.24 o
   0   7   4        1.65        2.92      2.04 o
   1   7   4     1585.05     1700.14     20.30 o
   2   7   4      404.67      417.46      6.27 o
   3   7   4      331.75      331.42      5.49 o
   4   7   4       35.79       33.45      1.75 o
   5   7   4        1.83        2.34      2.64 o
   6   7   4      237.06      267.47     11.38 o
   7   7   4       13.71        8.49      2.64 o
  -5   8   4       10.77       10.05      2.69 o
  -4   8   4       25.02       24.01      3.19 o
  -3   8   4        0.17       -0.88      1.76 o
  -2   8   4       41.60       36.63      2.50 o
  -1   8   4       93.08       89.56      3.55 o
   0   8   4      452.94      442.67      8.01 o
   2   8   4       13.32       11.52      1.40 o
   3   8   4       93.12       76.18      2.85 o
   4   8   4      174.75      184.76      7.11 o
   5   8   4        0.07       -1.08      2.17 o
   6   8   4       22.11       23.01      3.94 o
   7   8   4        0.90       -1.38      2.76 o
  -5   9   4       92.63      121.57     11.28 o
  -4   9   4        0.52        2.09      2.63 o
  -3   9   4        1.96        0.01      2.37 o
  -2   9   4      297.25      288.23      9.97 o
  -1   9   4      104.11       98.23      7.88 o
   0   9   4        8.07       14.49      4.57 o
   1   9   4       79.79       97.40      5.15 o
   2   9   4       57.54       53.26      2.96 o
   3   9   4      165.29      175.82      4.48 o
   4   9   4      226.88      234.01      6.35 o
   5   9   4       95.70      117.69      5.80 o
   6   9   4       18.11       17.89      4.81 o
   7   9   4       32.22       30.39      3.92 o
  -4  10   4        0.73        0.18      2.98 o
  -3  10   4        0.10       -1.26      2.52 o
  -2  10   4      191.12      213.56      8.79 o
  -1  10   4       91.95       80.58      6.34 o
   0  10   4        0.26       61.11      7.09 o
   1  10   4      393.52      414.85      8.41 o
   2  10   4      388.53      402.50      8.44 o
   3  10   4        4.27       11.34      2.30 o
   4  10   4      319.45      337.97      8.01 o
   5  10   4       55.39       50.02      4.11 o
   6  10   4       22.39       25.09      6.51 o
  -3  11   4       10.92        9.20      3.44 o
  -2  11   4        0.53       -0.65      2.29 o
  -1  11   4        1.89        0.82      2.41 o
   0  11   4      226.49      236.28      5.89 o
   1  11   4       16.67       16.50      2.16 o
   2  11   4        0.17        6.43      2.09 o
   3  11   4        0.01        5.05      3.31 o
   4  11   4       58.94       49.72      3.49 o
   5  11   4       16.69       14.29      3.39 o
  -2  12   4       35.80       38.31      4.64 o
  -1  12   4        1.49        1.81      2.42 o
   0  12   4       23.39       24.61      3.05 o
   1  12   4        2.60       -0.67      2.01 o
   2  12   4       30.24       28.84      2.54 o
   3  12   4       61.51       58.07      5.33 o
   4  12   4       70.01       64.56      4.64 o
   5  12   4       22.13       17.72      4.64 o
  -1  13   4        4.56       -0.53      2.88 o
   0  13   4        3.36        7.25      2.97 o
   1  13   4       47.31       37.66      3.54 o
   2  13   4        9.61        3.46      2.53 o
   3  13   4       18.11       12.01      2.90 o
   4  13   4       49.89       47.78      3.86 o
  -3 -12   5       21.36       19.50      4.28 o
  -2 -12   5       17.06       13.77      3.66 o
  -1 -12   5       30.63       27.48      3.16 o
   0 -12   5       18.12       22.01      2.95 o
   1 -12   5      130.50      168.62      7.22 o
  -4 -11   5        2.67       -1.67      3.34 o
  -3 -11   5       18.21       15.98      3.60 o
  -2 -11   5        4.98        0.70      2.12 o
  -1 -11   5        6.62        6.61      2.36 o
   0 -11   5       39.88       32.23      2.83 o
   1 -11   5       74.73       82.28      5.98 o
   2 -11   5       14.42       14.76      3.15 o
   3 -11   5        1.16        1.43      2.88 o
  -5 -10   5        3.26        0.99      2.90 o
  -4 -10   5      138.77      151.31      6.97 o
  -3 -10   5        7.60        4.04      2.56 o
  -2 -10   5      179.65      194.33      6.15 o
  -1 -10   5        6.28        1.50      2.54 o
   0 -10   5       31.10       25.33      2.48 o
   1 -10   5       82.77       74.40      5.49 o
   2 -10   5        6.66        3.35      2.54 o
   3 -10   5        4.44        9.02      3.63 o
   4 -10   5        0.15        5.66      3.11 o
  -6  -9   5        7.05        2.13      3.15 o
  -5  -9   5       29.72       31.97      3.65 o
  -4  -9   5       35.16       29.03      3.53 o
  -3  -9   5        5.55        2.09      1.47 o
  -2  -9   5        3.66       -1.23      2.47 o
  -1  -9   5        1.85       -0.70      1.40 o
   0  -9   5       67.54       64.66      3.15 o
   1  -9   5      396.12      425.14      8.60 o
   2  -9   5      304.58      292.10      7.45 o
   3  -9   5      190.86      206.04      6.46 o
   4  -9   5      144.73      158.01      7.33 o
  -6  -8   5       44.66       45.12      3.52 o
  -5  -8   5        0.50        1.36      2.14 o
  -4  -8   5        6.87        3.43      2.21 o
  -3  -8   5        8.15        5.69      1.62 o
  -2  -8   5      166.75      165.42      5.14 o
  -1  -8   5        2.60        0.19      1.27 o
   0  -8   5      152.20      163.23      4.28 o
   1  -8   5      805.16      815.68     13.18 o
   2  -8   5      135.88      145.24      4.07 o
   3  -8   5       52.79       58.76      4.52 o
   4  -8   5        8.05        6.19      2.24 o
   5  -8   5        0.03       -1.16      2.32 o
  -6  -7   5       40.25       43.22      3.34 o
  -5  -7   5      372.67      381.78      8.31 o
  -4  -7   5       18.83       12.36      2.20 o
  -3  -7   5       31.04       33.08      2.38 o
  -2  -7   5      101.18      103.53      3.81 o
  -1  -7   5      323.57      324.59      6.00 o
   0  -7   5      262.99      248.15      4.86 o
   1  -7   5      144.15      146.56      3.68 o
   2  -7   5       15.34       13.54      1.43 o
   3  -7   5       45.55       39.04      2.41 o
   4  -7   5      288.78      289.32      7.24 o
   5  -7   5        2.83        0.86      1.95 o
  -7  -6   5        1.09       -1.36      2.73 o
  -6  -6   5        0.42       -0.95      2.08 o
  -5  -6   5      188.02      180.44      5.28 o
  -4  -6   5       17.49       15.17      1.94 o
  -3  -6   5      572.58      569.42      8.77 o
  -2  -6   5      423.16      388.76      7.47 o
  -1  -6   5      577.39      577.71      8.35 o
   0  -6   5      482.23      512.52      7.64 o
   1  -6   5       33.36       32.97      1.76 o
   2  -6   5      950.84      972.92     12.70 o
   3  -6   5      132.36      132.29      3.85 o
   4  -6   5      575.90      581.93     10.85 o
   5  -6   5       24.36       31.03      2.37 o
   6  -6   5      141.97      158.45      6.68 o
  -7  -5   5       27.08       16.91      3.14 o
  -6  -5   5       46.20       39.30      4.46 o
  -5  -5   5      141.28      140.12      4.48 o
  -4  -5   5      442.23      443.77      7.60 o
  -3  -5   5       19.23       25.85      2.31 o
  -2  -5   5        0.06       -0.42      0.85 o
  -1  -5   5       12.10        8.86      1.07 o
   0  -5   5        0.33       -0.39      0.78 o
   1  -5   5      702.02      783.15      9.76 o
   2  -5   5       62.36       71.48      2.30 o
   3  -5   5       34.78       29.21      1.64 o
   4  -5   5       23.47       20.51      1.61 o
   5  -5   5       13.46       14.80      1.75 o
   6  -5   5        1.34       -1.06      2.13 o
  -7  -4   5       16.21       15.38      2.93 o
  -6  -4   5       53.70       69.34      3.59 o
  -5  -4   5        8.73        6.36      1.71 o
  -4  -4   5      500.15      490.20      6.61 o
  -3  -4   5        0.04       -0.43      0.86 o
  -2  -4   5     2521.61     2638.67     26.85 o
  -1  -4   5      201.71      196.92      3.18 o
   0  -4   5       38.36       24.62      1.40 o
   1  -4   5      326.45      347.79      4.97 o
   2  -4   5       11.53       10.85      1.15 o
   3  -4   5       15.90       15.79      1.12 o
   4  -4   5      130.36      135.79      4.58 o
   5  -4   5       47.31       40.64      1.70 o
   6  -4   5        0.06       -0.89      1.78 o
   7  -4   5        5.17        8.52      2.53 o
  -7  -3   5        1.26        0.88      2.23 o
  -6  -3   5      347.97      356.52      7.60 o
  -5  -3   5      538.21      530.28      6.91 o
  -4  -3   5      270.00      264.58      4.35 o
  -3  -3   5       65.38       81.59      1.93 o
  -2  -3   5      917.86      984.89     11.22 o
  -1  -3   5       10.21        9.44      0.97 o
   0  -3   5      552.51      507.08      5.34 o
   1  -3   5      273.60      276.74      4.26 o
   2  -3   5      169.36      177.44      2.78 o
   3  -3   5      669.21      686.35      7.62 o
   4  -3   5        8.93        6.59      1.02 o
   5  -3   5        0.03       -0.67      1.34 o
   6  -3   5        3.09        3.64      1.83 o
   7  -3   5        0.02        0.33      2.01 o
  -7  -2   5        3.58        2.24      2.11 o
  -6  -2   5       82.88       79.31      5.12 o
  -5  -2   5       93.91       92.90      2.71 o
  -4  -2   5       87.20       81.53      1.97 o
  -3  -2   5      178.83      215.28      3.31 o
  -2  -2   5      457.82      462.57      5.03 o
  -1  -2   5      627.47      617.62      6.82 o
   0  -2   5      310.13      319.91      3.96 o
   1  -2   5      145.64      132.62      2.12 o
   2  -2   5      498.25      459.67      5.07 o
   3  -2   5      475.85      408.69      4.72 o
   4  -2   5        0.08        6.06      1.22 o
   5  -2   5        0.19       -0.76      1.52 o
   6  -2   5       12.12        5.88      2.15 o
   7  -2   5       46.60       40.96      2.84 o
  -7  -1   5        7.58        5.80      1.98 o
  -6  -1   5       68.81       72.95      3.32 o
  -5  -1   5      310.85      286.74      4.12 o
  -4  -1   5      286.06      259.54      3.82 o
  -3  -1   5      799.60      838.12     10.37 o
  -2  -1   5     6583.13     6707.91     63.07 o
  -1  -1   5       32.02       12.98      0.76 o
   0  -1   5      223.88      216.83      2.92 o
   1  -1   5      371.09      339.28      4.11 o
   2  -1   5     1717.59     1734.37     16.95 o
   3  -1   5     1630.26     1595.96     16.40 o
   4  -1   5        3.45        2.94      0.82 o
   5  -1   5      123.48      119.25      3.83 o
   6  -1   5        0.09        3.45      1.65 o
   7  -1   5       18.00       15.44      2.09 o
  -7   0   5       28.54       26.22      2.36 o
  -6   0   5       82.00       75.30      2.95 o
  -5   0   5     1602.43     1562.17     16.05 o
  -4   0   5      250.28      215.69      3.62 o
  -3   0   5      261.84      253.76      3.71 o
  -2   0   5      159.39      169.68      2.97 o
  -1   0   5      248.45      227.03      2.95 o
   0   0   5       95.49       80.38      1.43 o
   1   0   5      502.68      538.77      5.80 o
   2   0   5       46.24       43.70      1.23 o
   3   0   5     1026.05     1067.94     11.38 o
   4   0   5       52.07       47.32      1.22 o
   5   0   5       85.36       80.98      2.26 o
   6   0   5       99.82       93.00      3.66 o
   7   0   5       23.97       23.14      2.24 o
  -7   1   5       77.60       86.62      3.51 o
  -6   1   5       59.94       56.86      3.10 o
  -5   1   5       59.36       72.65      4.22 o
  -4   1   5      359.80      332.98      4.67 o
  -3   1   5      925.14      918.39     11.03 o
  -2   1   5      555.94      535.07      5.94 o
  -1   1   5      126.66      114.81      1.71 o
   0   1   5      360.63      338.30      3.87 o
   1   1   5       93.14      113.74      1.79 o
   2   1   5     1107.85     1130.89     11.98 o
   3   1   5       74.00       89.80      1.70 o
   4   1   5       11.79        9.75      0.86 o
   5   1   5       45.31       39.88      1.25 o
   6   1   5        4.05        3.90      1.30 o
   7   1   5       16.31       15.58      2.17 o
   8   1   5        0.75        2.50      1.94 o
  -7   2   5       28.03       30.69      3.22 o
  -6   2   5       23.64       18.20      1.82 o
  -5   2   5      681.08      677.41      9.49 o
  -4   2   5       27.31       29.73      1.63 o
  -3   2   5      581.29      647.86      9.31 o
  -2   2   5        8.05        9.93      0.69 o
  -1   2   5       14.92       11.01      0.64 o
   0   2   5     1084.81     1034.45     10.42 o
   1   2   5     1750.25     1701.93     17.33 o
   2   2   5      462.79      447.31      6.21 o
   3   2   5      151.54      147.28      2.66 o
   4   2   5        1.06        0.25      0.79 o
   5   2   5       40.15       35.46      1.85 o
   6   2   5      175.94      147.15      3.38 o
   7   2   5       55.81       53.92      3.64 o
   8   2   5        1.51        3.64      2.61 o
  -7   3   5       34.66       37.52      3.51 o
  -6   3   5       47.38       34.60      2.42 o
  -5   3   5        6.51        7.74      1.70 o
  -4   3   5        0.43        4.23      1.03 o
  -3   3   5       24.70       18.06      1.11 o
  -2   3   5      208.17      217.08      3.14 o
  -1   3   5      250.44      206.37      2.93 o
   0   3   5      347.31      335.01      4.17 o
   1   3   5      362.04      361.68      4.18 o
   2   3   5      598.25      606.99     12.97 o
   3   3   5      706.25      781.30      8.92 o
   4   3   5      947.88     1085.65     13.29 o
   5   3   5       42.93       41.97      2.02 o
   6   3   5       15.80       13.51      1.72 o
   7   3   5       25.58       27.78      2.17 o
   8   3   5        3.11        5.30      2.74 o
  -7   4   5       10.16       16.22      4.19 o
  -6   4   5       92.50       88.08      3.40 o
  -5   4   5      289.62      300.58      6.10 o
  -4   4   5       33.04       41.60      1.81 o
  -3   4   5      200.77      203.42      3.29 o
  -2   4   5      307.96      336.69      5.63 o
  -1   4   5      156.19      160.35      2.97 o
   0   4   5      165.50      165.14      2.81 o
   1   4   5       75.26       85.86      1.68 o
   2   4   5       61.43       57.56      1.22 o
   3   4   5      840.32      963.71     11.91 o
   4   4   5      493.70      572.73      7.18 o
   5   4   5       43.72       41.78      1.86 o
   6   4   5       11.08        8.90      1.72 o
   7   4   5      285.54      308.33     16.05 o
   8   4   5       49.40       44.95      4.84 o
  -6   5   5       31.86       35.55      3.09 o
  -5   5   5      168.60      200.06      4.91 o
  -4   5   5        9.75       10.31      1.47 o
  -3   5   5        0.19       -0.45      0.90 o
  -2   5   5      568.10      581.18      8.89 o
  -1   5   5       16.89       13.53      1.44 o
   0   5   5      199.04      193.72      3.18 o
   1   5   5     1164.08     1105.46     12.37 o
   2   5   5      391.69      431.49      5.10 o
   3   5   5      417.40      443.80      9.60 o
   4   5   5       27.97       19.65      1.34 o
   5   5   5        1.61       -0.47      0.94 o
   6   5   5      306.20      330.61     10.01 o
   7   5   5        7.87       10.48      2.35 o
  -6   6   5      108.90      115.98      4.69 o
  -5   6   5        2.74        2.25      2.21 o
  -4   6   5      219.38      242.57      5.04 o
  -3   6   5       67.70       68.93      2.71 o
  -2   6   5       19.14       22.28      1.71 o
  -1   6   5       86.00       79.56      2.50 o
   0   6   5     1624.75     1491.69     19.09 o
   1   6   5      143.44      126.04      3.05 o
   2   6   5     1595.40     1594.68     18.87 o
   3   6   5       55.24       52.27      1.88 o
   4   6   5      184.98      197.32      4.91 o
   5   6   5       85.94      103.53      2.92 o
   6   6   5        2.07        0.46      2.39 o
   7   6   5        0.60       -0.08      1.95 o
  -6   7   5        3.90        1.41      2.11 o
  -5   7   5        2.38        0.19      2.41 o
  -4   7   5        0.21        1.20      2.16 o
  -3   7   5        0.01        0.41      1.52 o
  -2   7   5        9.12        6.92      1.51 o
  -1   7   5        9.20        7.30      1.79 o
   0   7   5      539.21      553.98      9.13 o
   1   7   5      487.03      575.31     19.34 o
   2   7   5      149.98      184.99      6.15 o
   3   7   5       25.19       18.25      1.33 o
   4   7   5      106.89      115.07      3.39 o
   5   7   5      151.54      161.97      8.07 o
   6   7   5       17.50       19.60      3.29 o
   7   7   5       28.64       28.09      3.73 o
  -5   8   5        6.31        5.85      2.44 o
  -4   8   5       32.72       33.21      3.38 o
  -3   8   5       34.28       30.14      2.97 o
  -2   8   5       24.47       22.59      2.18 o
  -1   8   5       19.94       15.94      3.04 o
   0   8   5        2.86        6.31      1.71 o
   1   8   5      934.77      960.90     14.69 o
   2   8   5       29.20       24.29      1.94 o
   3   8   5        0.14       -0.52      1.04 o
   4   8   5      403.44      424.89      8.65 o
   5   8   5        9.47        2.12      2.40 o
   6   8   5      150.14      165.24      7.94 o
   7   8   5        3.36       -0.71      2.68 o
  -5   9   5       43.68       56.52      5.59 o
  -4   9   5       65.14       77.57      7.82 o
  -3   9   5        6.57        9.65      2.71 o
  -2   9   5        0.12       -0.89      1.79 o
  -1   9   5       46.98       42.59      2.90 o
   0   9   5      297.30      286.49      6.23 o
   1   9   5      170.75      246.86     32.57 o
   2   9   5       24.58       18.70      3.11 o
   3   9   5       21.53       12.65      1.72 o
   4   9   5        0.70        2.41      1.89 o
   5   9   5      234.82      255.95      8.07 o
   6   9   5       45.05       42.65      4.53 o
  -4  10   5        1.13       -0.82      3.15 o
  -3  10   5       90.06       88.62      7.66 o
  -2  10   5       23.03       25.07      2.88 o
  -1  10   5        0.86        0.18      2.04 o
   0  10   5      345.15      366.65      8.27 o
   1  10   5       17.18       36.63      5.74 o
   2  10   5       38.57       33.79      2.74 o
   3  10   5      101.24      121.08      6.82 o
   4  10   5       28.87      106.40     14.68 o
   5  10   5        2.30        1.67      2.60 o
   6  10   5       17.42       17.84      4.17 o
  -3  11   5        0.05       -1.49      2.99 o
  -2  11   5       79.49       95.77      7.36 o
  -1  11   5        5.23        1.83      2.32 o
   0  11   5       36.30       58.79      6.51 o
   1  11   5       23.96       14.31      2.39 o
   2  11   5      124.35      130.82      5.24 o
   3  11   5      125.36      146.60      5.66 o
   4  11   5       18.87       23.03      2.71 o
   5  11   5        0.96       -0.24      3.02 o
  -2  12   5        0.42       -1.66      3.32 o
  -1  12   5        3.74       -0.41      2.52 o
   0  12   5        6.16        6.30      2.69 o
   1  12   5        0.50       -0.97      1.94 o
   2  12   5        2.53       -0.15      1.96 o
   3  12   5       90.16       97.32      5.07 o
   4  12   5       77.83       86.51      7.07 o
   5  12   5        9.21        5.65      3.03 o
  -1  13   5        0.12       -1.27      2.54 o
   0  13   5       24.73       22.62      3.47 o
   1  13   5       34.89       28.70      3.37 o
   2  13   5       11.93        4.02      3.22 o
   3  13   5       74.75       75.32      6.28 o
   4  13   5        0.03       -1.16      2.31 o
  -2 -12   6       23.24       18.58      3.97 o
  -1 -12   6        1.05       -1.25      2.50 o
   0 -12   6        9.78       12.05      3.18 o
   1 -12   6        7.76       13.81      3.24 o
  -4 -11   6       35.70       37.64      4.27 o
  -3 -11   6      102.96      131.70      7.02 o
  -2 -11   6       36.32       34.90      3.12 o
  -1 -11   6       65.16       77.19      4.40 o
   0 -11   6       17.33       17.26      2.69 o
   1 -11   6        1.70        5.82      2.55 o
   2 -11   6       58.98       55.15      4.48 o
  -5 -10   6       56.17       52.96      4.71 o
  -4 -10   6        5.59        5.84      2.68 o
  -3 -10   6        7.72        1.31      2.69 o
  -2 -10   6        1.11       -0.91      1.82 o
  -1 -10   6       19.32       13.64      2.41 o
   0 -10   6        0.15       -0.83      1.66 o
   1 -10   6       13.20       16.42      2.64 o
   2 -10   6       82.67       93.26      7.32 o
   3 -10   6       45.95       37.97      4.04 o
  -5  -9   6        7.62        6.87      2.76 o
  -4  -9   6       18.28       17.66      3.10 o
  -3  -9   6       27.35       22.89      2.28 o
  -2  -9   6        1.36       -1.11      2.22 o
  -1  -9   6      204.57      197.00      5.00 o
   0  -9   6       20.82       22.50      2.20 o
   1  -9   6        3.51        0.06      1.93 o
   2  -9   6       13.15       15.07      2.20 o
   3  -9   6       21.28       16.78      3.02 o
   4  -9   6       19.91       23.05      3.17 o
  -6  -8   6       20.33       23.31      3.84 o
  -5  -8   6       66.73       62.92      4.49 o
  -4  -8   6      112.51      121.57      5.12 o
  -3  -8   6        2.87        1.99      1.49 o
  -2  -8   6       37.84       34.08      2.53 o
  -1  -8   6        2.23        0.32      1.49 o
   0  -8   6        2.07       -0.70      1.40 o
   1  -8   6       56.62       51.48      2.86 o
   2  -8   6      217.45      226.56      5.47 o
   3  -8   6       33.13       26.07      2.57 o
   4  -8   6      143.47      162.61      6.32 o
   5  -8   6        7.95        6.01      2.63 o
  -6  -7   6       41.88       44.53      4.93 o
  -5  -7   6       59.98       62.22      4.30 o
  -4  -7   6      266.77      269.76      7.42 o
  -3  -7   6        4.55        2.23      1.28 o
  -2  -7   6      206.81      215.57      5.63 o
  -1  -7   6       12.06        8.97      1.71 o
   0  -7   6       13.39       12.20      1.46 o
   1  -7   6        0.13        0.18      1.20 o
   2  -7   6       18.87       15.52      1.67 o
   3  -7   6       26.91       23.05      2.33 o
   4  -7   6       42.66       46.40      5.24 o
   5  -7   6       39.89       31.62      3.19 o
  -6  -6   6       24.33       24.72      3.83 o
  -5  -6   6       76.30       76.00      3.78 o
  -4  -6   6      185.28      193.59      5.71 o
  -3  -6   6     1080.38     1102.96     15.27 o
  -2  -6   6      253.00      245.51      5.70 o
  -1  -6   6      356.07      340.30      6.55 o
   0  -6   6       19.54       15.74      1.38 o
   1  -6   6        3.44        1.71      1.04 o
   2  -6   6       48.93       46.30      2.39 o
   3  -6   6      467.10      454.92      7.20 o
   4  -6   6      106.21      121.37      5.87 o
   5  -6   6       40.96       45.75      3.19 o
   6  -6   6       10.55        7.90      2.97 o
  -7  -5   6        1.68        1.32      2.59 o
  -6  -5   6       36.10       37.94      3.67 o
  -5  -5   6        4.62        4.85      2.00 o
  -4  -5   6       19.18       16.97      1.38 o
  -3  -5   6      106.75      125.86      2.83 o
  -2  -5   6        2.82        0.18      0.86 o
  -1  -5   6       10.40        8.95      1.36 o
   0  -5   6        0.33       -0.29      0.95 o
   1  -5   6      270.03      270.44      4.59 o
   2  -5   6      201.48      203.93      4.30 o
   3  -5   6        9.90        8.83      1.32 o
   4  -5   6      762.31      770.40     10.50 o
   5  -5   6        9.95        4.33      1.58 o
   6  -5   6       12.31        8.91      2.55 o
  -7  -4   6       41.48       46.57      4.04 o
  -6  -4   6      125.02      138.75      5.75 o
  -5  -4   6       40.51       35.21      3.09 o
  -4  -4   6        0.04       -0.38      0.76 o
  -3  -4   6      156.92      178.26      3.34 o
  -2  -4   6       72.05       81.40      2.08 o
  -1  -4   6      383.38      381.43      5.88 o
   0  -4   6        2.37        0.98      0.81 o
   1  -4   6     1720.67     1743.44     22.43 o
   2  -4   6       20.58       22.12      1.37 o
   3  -4   6      121.84      120.00      2.58 o
   4  -4   6        7.66        2.50      1.58 o
   5  -4   6      228.63      207.95      4.16 o
   6  -4   6       30.74       24.71      2.72 o
   7  -4   6        4.69        4.48      2.96 o
  -7  -3   6        6.63        4.47      2.52 o
  -6  -3   6       15.47       17.81      2.81 o
  -5  -3   6      186.54      193.88      4.35 o
  -4  -3   6      388.78      379.27      5.37 o
  -3  -3   6      264.57      275.82      4.09 o
  -2  -3   6      204.45      205.23      3.49 o
  -1  -3   6       65.30       58.35      1.77 o
   0  -3   6       22.64       26.72      1.24 o
   1  -3   6       23.52       24.94      1.33 o
   2  -3   6        1.04        1.25      0.58 o
   3  -3   6       66.96       74.63      1.85 o
   4  -3   6        9.70       11.07      1.16 o
   5  -3   6        0.07        0.72      1.00 o
   6  -3   6        0.00       -0.82      1.63 o
   7  -3   6        0.11       -0.78      1.94 o
  -7  -2   6        0.07       -1.12      2.25 o
  -6  -2   6      114.97      110.66      3.84 o
  -5  -2   6       11.31       10.43      1.33 o
  -4  -2   6        4.07        3.24      0.81 o
  -3  -2   6      241.70      247.19      3.98 o
  -2  -2   6      562.86      543.83      6.70 o
  -1  -2   6      783.99      763.99      8.35 o
   0  -2   6       35.11       25.02      1.04 o
   1  -2   6     2123.78     2241.28     21.59 o
   2  -2   6        7.19        8.43      0.68 o
   3  -2   6      375.77      363.66      4.72 o
   4  -2   6       91.77       92.08      2.60 o
   5  -2   6      133.94      149.92      3.74 o
   6  -2   6       22.21       24.04      2.50 o
   7  -2   6       10.64       14.68      2.20 o
  -7  -1   6        0.26       -0.84      1.69 o
  -6  -1   6      141.11      128.04      4.14 o
  -5  -1   6       26.34       25.25      2.39 o
  -4  -1   6        6.66        5.09      0.77 o
  -3  -1   6     1031.95     1100.54     14.36 o
  -2  -1   6      911.90     1058.85     11.44 o
  -1  -1   6      477.09      465.45      5.69 o
   0  -1   6       16.75       11.79      0.70 o
   1  -1   6      224.97      224.10      3.17 o
   2  -1   6     2870.76     3049.83     27.16 o
   3  -1   6       43.04       43.20      1.49 o
   4  -1   6      132.40      136.80      2.48 o
   5  -1   6       24.98       31.04      2.22 o
   6  -1   6        1.91       -0.68      1.35 o
   7  -1   6        3.56        5.44      1.92 o
  -7   0   6       36.88       42.62      3.24 o
  -6   0   6       16.15       20.69      2.26 o
  -5   0   6     1883.38     1829.29     20.23 o
  -4   0   6        6.50        7.50      0.83 o
  -3   0   6       56.59       57.18      2.09 o
  -2   0   6      119.13      127.79      2.45 o
  -1   0   6     1629.48     1699.56     17.38 o
   0   0   6      116.36      121.27      2.02 o
   1   0   6      676.07      602.11      6.52 o
   2   0   6      197.96      223.22      3.07 o
   3   0   6      653.61      645.57      7.34 o
   4   0   6      312.26      306.71      4.01 o
   5   0   6      216.55      196.40      2.91 o
   6   0   6        3.33        2.13      1.70 o
   7   0   6        0.43        0.29      1.54 o
  -7   1   6        2.99        1.38      1.74 o
  -6   1   6      168.86      179.97      4.73 o
  -5   1   6       60.95       56.34      3.41 o
  -4   1   6       57.76       48.83      1.77 o
  -3   1   6      119.88      113.69      2.01 o
  -2   1   6        2.61        1.82      0.72 o
  -1   1   6       26.97       31.22      1.15 o
   0   1   6      284.23      291.99      3.73 o
   1   1   6      115.44      109.05      1.83 o
   2   1   6     1466.57     1440.31     15.19 o
   3   1   6      296.79      269.77      3.45 o
   4   1   6      166.52      147.73      2.61 o
   5   1   6       43.94       41.37      1.85 o
   6   1   6        1.94        0.96      1.40 o
   7   1   6       19.80       12.39      1.85 o
  -7   2   6        1.06        1.31      1.65 o
  -6   2   6        7.93        4.28      2.08 o
  -5   2   6      381.25      372.50      5.39 o
  -4   2   6       10.43       12.95      1.09 o
  -3   2   6       66.59       72.19      1.92 o
  -2   2   6        1.01        0.54      0.52 o
  -1   2   6      911.60      898.39      9.44 o
   0   2   6      159.13      128.23      2.05 o
   1   2   6        7.12       13.49      0.68 o
   2   2   6      875.59      945.90     13.50 o
   3   2   6      359.34      358.43      4.87 o
   4   2   6      306.21      302.92      4.28 o
   5   2   6      172.23      170.98      3.45 o
   6   2   6      128.10      123.82      4.15 o
   7   2   6       46.99       43.62      2.88 o
   8   2   6        0.01       -1.15      2.30 o
  -7   3   6       28.17       37.39      3.49 o
  -6   3   6        0.25       -0.76      1.52 o
  -5   3   6       19.99       30.16      2.47 o
  -4   3   6     1491.38     1407.16     15.36 o
  -3   3   6        5.96        4.92      0.96 o
  -2   3   6      139.82      127.65      2.71 o
  -1   3   6      164.24      150.34      2.44 o
   0   3   6       49.77       56.96      1.46 o
   1   3   6      758.97      715.14      7.98 o
   2   3   6      928.85     1044.92     12.45 o
   3   3   6       33.91       50.95      1.82 o
   4   3   6       65.48       65.29      1.84 o
   5   3   6        1.40        1.95      1.06 o
   6   3   6       10.25       11.64      1.94 o
   7   3   6       16.50       19.73      2.13 o
   8   3   6        1.92        1.88      2.44 o
  -6   4   6        2.80       -0.77      1.55 o
  -5   4   6        8.37       23.61      6.38 o
  -4   4   6       11.07       17.22      1.57 o
  -3   4   6      332.34      317.21      4.82 o
  -2   4   6      276.13      241.33      4.53 o
  -1   4   6      150.35      142.05      2.90 o
   0   4   6      862.96      840.57      9.88 o
   1   4   6      749.54      704.07      7.56 o
   2   4   6       73.95       78.72      1.73 o
   3   4   6      263.50      287.52      4.52 o
   4   4   6       61.85       71.09      1.90 o
   5   4   6        4.04        1.24      1.00 o
   6   4   6        7.34        5.78      1.67 o
   7   4   6        1.84        3.76      2.14 o
  -6   5   6       22.31       25.07      2.53 o
  -5   5   6       28.15       30.96      2.29 o
  -4   5   6      157.11      171.11      3.85 o
  -3   5   6        9.19       10.73      1.34 o
  -2   5   6      110.29      127.76      3.32 o
  -1   5   6      777.90      811.01     11.95 o
   0   5   6      490.37      471.31      7.10 o
   1   5   6      158.38      138.77      3.01 o
   2   5   6        0.04        0.78      0.66 o
   3   5   6      249.32      267.70      5.81 o
   4   5   6        9.38        8.55      0.90 o
   5   5   6       16.01       12.16      1.26 o
   6   5   6       12.99       10.17      1.75 o
   7   5   6        3.20        4.27      2.32 o
  -6   6   6        0.03       -0.80      2.16 o
  -5   6   6        2.39        2.02      2.20 o
  -4   6   6       49.57       67.22      4.87 o
  -3   6   6       34.71       36.06      2.20 o
  -2   6   6       77.62       74.54      2.94 o
  -1   6   6       19.56       13.77      1.29 o
   0   6   6      281.06      265.97      5.17 o
   1   6   6       79.68       88.04      2.76 o
   2   6   6      185.30      195.92      6.25 o
   3   6   6      138.43      126.67      2.46 o
   4   6   6       19.78       15.80      1.07 o
   5   6   6       29.16       21.51      1.79 o
   6   6   6       31.47       32.41      3.23 o
   7   6   6       48.98       46.32      3.84 o
  -6   7   6       11.83       13.70      2.84 o
  -5   7   6       20.70       21.00      4.36 o
  -4   7   6        3.67        7.06      3.00 o
  -3   7   6        5.20        3.71      1.45 o
  -2   7   6       75.01       64.73      3.30 o
  -1   7   6        1.82        1.34      1.17 o
   0   7   6      205.79      196.27      4.47 o
   1   7   6      343.76      363.62      6.78 o
   2   7   6      424.87      402.54      6.61 o
   3   7   6       99.13       88.05      2.52 o
   4   7   6      686.59      759.96     20.55 o
   5   7   6        0.49       -0.93      1.85 o
   6   7   6      157.89      205.35     14.15 o
   7   7   6        0.32        3.62      2.29 o
  -5   8   6       20.21       11.29      2.93 o
  -4   8   6      166.48      188.36      6.77 o
  -3   8   6        0.43       -0.68      1.88 o
  -2   8   6        0.01       -0.98      1.95 o
  -1   8   6      135.72      136.62      5.22 o
   0   8   6       48.79       36.22      2.09 o
   1   8   6      189.47      204.99      5.43 o
   2   8   6       11.57       11.80      4.08 o
   3   8   6      186.11      198.23      4.18 o
   4   8   6      138.10      133.91      4.13 o
   5   8   6        4.19        0.07      2.34 o
   6   8   6        0.04       -1.44      2.88 o
   7   8   6       20.61       17.91      3.53 o
  -5   9   6       35.84       40.75      4.16 o
  -4   9   6       60.98       86.63     11.28 o
  -3   9   6      187.08      206.78      8.34 o
  -2   9   6       31.38       28.70      2.91 o
  -1   9   6       51.86       44.97      3.52 o
   0   9   6        0.35        5.57      2.49 o
   1   9   6      823.12      869.24     15.32 o
   2   9   6      164.08      171.68      5.16 o
   3   9   6        8.35        3.29      1.92 o
   4   9   6      125.52      135.46      5.68 o
   5   9   6        6.66        5.12      2.64 o
   6   9   6        0.00       -1.88      3.75 o
  -4  10   6       18.01       16.44      3.55 o
  -3  10   6       19.30       18.15      3.22 o
  -2  10   6        2.49        3.90      2.19 o
  -1  10   6       91.87       93.42      5.15 o
   0  10   6       16.42       19.31      2.85 o
   1  10   6       62.40       61.26      3.71 o
   2  10   6        6.67        5.56      2.00 o
   3  10   6       95.69       99.44      4.54 o
   4  10   6      321.34      341.69      8.04 o
   5  10   6        2.48        2.22      2.82 o
   6  10   6       49.18       42.73      4.93 o
  -3  11   6        0.12       -1.52      3.03 o
  -2  11   6        2.68       -1.25      2.51 o
  -1  11   6       24.83       18.40      2.65 o
   0  11   6       29.15       23.79      3.16 o
   1  11   6       48.34       64.21      8.22 o
   2  11   6       13.02       18.28      2.50 o
   3  11   6       12.68       12.16      2.34 o
   4  11   6       48.64       33.05      3.07 o
   5  11   6       71.50       71.02      5.07 o
  -2  12   6       29.99       34.31      4.28 o
  -1  12   6       13.98       13.90      3.42 o
   0  12   6        0.49       -1.17      2.34 o
   1  12   6       49.22       37.86      3.64 o
   2  12   6       37.02       29.67      2.99 o
   3  12   6       10.45        9.67      2.66 o
   4  12   6        1.55        1.29      2.38 o
   5  12   6        0.82       -1.31      2.61 o
  -1  13   6        0.05       -1.75      3.50 o
   0  13   6        0.56       -1.23      2.46 o
   1  13   6       59.59       49.54      4.13 o
   2  13   6        1.21       -1.01      2.02 o
   3  13   6       32.04       31.37      3.29 o
  -1 -12   7       24.84       13.71      2.96 o
  -3 -11   7        0.84       -1.50      2.99 o
  -2 -11   7        1.32       -1.69      3.37 o
  -1 -11   7       16.68        8.66      2.70 o
   0 -11   7       23.45       21.48      2.82 o
   1 -11   7        4.49        8.84      2.69 o
   2 -11   7       11.44        7.75      3.14 o
  -4 -10   7       11.11        3.60      2.78 o
  -3 -10   7        0.06       -1.33      2.67 o
  -2 -10   7        0.21       -0.96      1.93 o
  -1 -10   7       17.51       15.70      2.72 o
   0 -10   7      107.74      101.48      5.02 o
   1 -10   7       38.62       41.08      3.21 o
   2 -10   7       39.25       32.01      3.78 o
   3 -10   7       40.72       48.81      4.26 o
  -5  -9   7       10.15        8.55      3.16 o
  -4  -9   7       10.63       10.05      2.78 o
  -3  -9   7        0.78       -1.38      2.76 o
  -2  -9   7       36.84       30.24      2.75 o
  -1  -9   7      104.91      120.29      5.25 o
   0  -9   7        0.30       -0.90      1.80 o
   1  -9   7        0.11       -1.00      2.00 o
   2  -9   7        0.75        0.16      1.98 o
   3  -9   7        0.17        1.69      2.63 o
   4  -9   7        1.01       -0.65      3.02 o
  -5  -8   7      113.37      130.12      6.14 o
  -4  -8   7        6.78        5.16      2.64 o
  -3  -8   7        0.02       -0.66      1.33 o
  -2  -8   7       92.98       91.90      4.12 o
  -1  -8   7      251.82      262.19      6.70 o
   0  -8   7       59.51       60.87      2.88 o
   1  -8   7       13.79        9.24      2.11 o
   2  -8   7        6.02        4.12      1.98 o
   3  -8   7       59.40       54.86      3.94 o
   4  -8   7        3.58        6.11      2.83 o
   5  -8   7        0.04       -1.20      2.40 o
  -6  -7   7       16.85       23.03      5.24 o
  -5  -7   7      223.40      234.97      7.43 o
  -4  -7   7        1.17        2.46      2.35 o
  -3  -7   7        0.05       -0.59      1.18 o
  -2  -7   7      545.62      564.53     10.52 o
  -1  -7   7       26.72       24.45      2.14 o
   0  -7   7      405.37      404.55      6.95 o
   1  -7   7      129.47      130.22      3.87 o
   2  -7   7       27.17       26.17      2.46 o
   3  -7   7        2.15        2.96      1.57 o
   4  -7   7       15.61       17.98      2.92 o
   5  -7   7       64.74       69.69      4.59 o
  -6  -6   7       33.72       36.47      4.73 o
  -5  -6   7       58.04       64.38      5.61 o
  -4  -6   7        9.67       11.08      2.17 o
  -3  -6   7       51.70       45.41      2.75 o
  -2  -6   7       13.01       11.29      1.37 o
  -1  -6   7        0.60       -0.60      1.19 o
   0  -6   7       13.24       10.43      1.40 o
   1  -6   7       29.86       28.79      1.82 o
   2  -6   7      279.85      281.24      6.25 o
   3  -6   7      468.34      506.88      7.79 o
   4  -6   7       28.50       24.87      3.37 o
   5  -6   7        4.45        7.58      2.43 o
   6  -6   7       26.23       34.28      3.91 o
  -6  -5   7       70.43       86.78      5.66 o
  -5  -5   7      350.61      367.20      8.83 o
  -4  -5   7       14.34       10.15      1.77 o
  -3  -5   7       18.25       14.05      1.22 o
  -2  -5   7       24.92       33.64      1.62 o
  -1  -5   7        7.92        0.94      1.12 o
   0  -5   7      230.63      225.96      4.88 o
   1  -5   7        2.40        1.49      0.83 o
   2  -5   7       24.68       21.58      1.77 o
   3  -5   7      316.47      332.56      5.67 o
   4  -5   7      217.71      220.21      6.95 o
   5  -5   7        7.96       10.26      1.84 o
   6  -5   7        0.25       -1.27      2.54 o
  -7  -4   7        0.74        3.55      2.74 o
  -6  -4   7        2.61        3.22      2.84 o
  -5  -4   7        6.69        6.44      2.31 o
  -4  -4   7      230.04      237.79      4.72 o
  -3  -4   7       55.20       49.38      1.97 o
  -2  -4   7      477.43      443.14      6.44 o
  -1  -4   7       17.74       18.51      1.38 o
   0  -4   7       34.73       31.28      1.91 o
   1  -4   7       21.52       26.72      1.60 o
   2  -4   7      108.20       89.44      2.72 o
   3  -4   7        0.36       -0.44      0.87 o
   4  -4   7      176.87      199.40      3.75 o
   5  -4   7      219.58      216.71      5.01 o
   6  -4   7       23.58       16.20      2.60 o
  -7  -3   7        0.83        0.91      2.52 o
  -6  -3   7       63.75       59.48      4.73 o
  -5  -3   7       19.20       21.11      2.66 o
  -4  -3   7       30.17       31.76      1.46 o
  -3  -3   7        2.48       -0.09      0.67 o
  -2  -3   7      287.56      279.14      4.39 o
  -1  -3   7     1386.74     1383.15     18.56 o
   0  -3   7     1412.27     1377.02     16.98 o
   1  -3   7       33.86       35.11      1.66 o
   2  -3   7        9.64        8.80      1.07 o
   3  -3   7       11.29       11.91      1.19 o
   4  -3   7     2137.84     2078.15     21.00 o
   5  -3   7       23.22       23.89      1.55 o
   6  -3   7       85.21       86.04      3.77 o
   7  -3   7        0.36       -1.01      2.02 o
  -7  -2   7       12.32       12.90      2.99 o
  -6  -2   7       91.57       98.07      4.70 o
  -5  -2   7       56.29       45.37      2.96 o
  -4  -2   7        3.29       -0.09      1.02 o
  -3  -2   7        6.50        9.00      0.88 o
  -2  -2   7      192.20      216.64      3.40 o
  -1  -2   7       29.33       36.61      1.61 o
   0  -2   7      198.68      202.62      2.94 o
   1  -2   7      303.00      379.27      5.35 o
   2  -2   7       53.31       43.20      1.54 o
   3  -2   7      189.52      201.87      3.24 o
   4  -2   7      182.81      163.98      3.39 o
   5  -2   7      450.93      441.47      6.45 o
   6  -2   7        3.75        1.19      1.77 o
   7  -2   7        8.69        9.15      2.00 o
  -7  -1   7       31.34       38.62      3.53 o
  -6  -1   7        0.02        1.51      1.74 o
  -5  -1   7      124.00      109.59      3.25 o
  -4  -1   7        1.03       -0.63      1.26 o
  -3  -1   7      159.79      165.23      3.52 o
  -2  -1   7     1672.44     1890.93     20.58 o
  -1  -1   7        0.14       -0.34      0.68 o
   0  -1   7        2.23        2.18      0.58 o
   1  -1   7     1170.38     1351.80     14.39 o
   2  -1   7      143.56      153.68      2.64 o
   3  -1   7       91.18       88.39      1.99 o
   4  -1   7      653.72      653.21      7.70 o
   5  -1   7     1157.63     1152.45     12.70 o
   6  -1   7       38.23       24.45      2.19 o
   7  -1   7       31.55       35.71      2.69 o
  -7   0   7        7.17        8.52      2.16 o
  -6   0   7       70.81       68.38      3.40 o
  -5   0   7       21.01       23.21      1.98 o
  -4   0   7      257.19      262.99      5.42 o
  -3   0   7        6.02       14.17      1.94 o
  -2   0   7        1.61       12.23      1.60 o
  -1   0   7       62.53       90.45      3.83 o
   0   0   7       52.01       45.08      1.45 o
   1   0   7      416.33      435.65      5.10 o
   2   0   7     1907.64     2050.48     22.40 o
   3   0   7      246.02      231.50      3.70 o
   4   0   7      270.97      268.88      3.75 o
   5   0   7      135.78      143.03      2.65 o
   6   0   7        6.81        9.78      0.96 o
   7   0   7       77.22       78.93      3.63 o
  -7   1   7       15.78       16.02      2.33 o
  -6   1   7       96.62       97.09      3.76 o
  -5   1   7        0.01       -0.41      0.83 o
  -4   1   7       19.32       19.40      1.83 o
  -3   1   7      322.05      303.88      5.12 o
  -2   1   7      782.83      826.90     10.16 o
  -1   1   7     2919.31     2945.39     29.60 o
   0   1   7      202.66      164.27      2.46 o
   1   1   7     1386.80     1566.96     16.03 o
   2   1   7      291.48      323.03      3.97 o
   3   1   7      681.22      657.01      7.97 o
   4   1   7       39.19       49.85      1.77 o
   5   1   7      208.46      196.25      3.97 o
   6   1   7       31.94       26.38      1.76 o
   7   1   7        1.32       -0.64      1.76 o
  -7   2   7        9.78        8.75      2.08 o
  -6   2   7       29.87       26.17      2.49 o
  -5   2   7       34.71       27.14      2.17 o
  -4   2   7      511.78      510.83      6.47 o
  -3   2   7       59.52       64.62      1.83 o
  -2   2   7     2667.65     2918.61     32.58 o
  -1   2   7      517.74      612.21      6.52 o
   0   2   7      681.44      674.14      7.30 o
   1   2   7     1875.22     1881.69     18.31 o
   2   2   7     1246.41     1291.83     15.95 o
   3   2   7        5.60        3.22      0.60 o
   4   2   7      399.88      390.80      5.58 o
   5   2   7       10.77       13.09      1.20 o
   6   2   7      146.19      153.33      4.94 o
   7   2   7        0.36       -0.41      1.24 o
  -7   3   7        3.21        4.83      3.05 o
  -6   3   7        0.15       -0.83      1.66 o
  -5   3   7     1378.82     1326.20     18.67 o
  -4   3   7      287.90      318.16      4.80 o
  -3   3   7        3.25        3.31      0.81 o
  -2   3   7       91.74      105.68      3.31 o
  -1   3   7      415.55      441.67      6.52 o
   0   3   7      187.29      189.84      2.82 o
   1   3   7      194.47      218.15      3.25 o
   2   3   7      747.17      744.30      9.47 o
   3   3   7       60.18       82.10      2.35 o
   4   3   7      595.97      606.97      8.76 o
   5   3   7      225.25      242.09      4.18 o
   6   3   7      121.29      128.21      3.92 o
   7   3   7       18.51       12.57      1.97 o
  -6   4   7        3.69        1.54      1.77 o
  -5   4   7      276.16      303.07      7.09 o
  -4   4   7     1487.24     1481.69     16.34 o
  -3   4   7       56.73       57.69      2.50 o
  -2   4   7        7.66        8.37      0.89 o
  -1   4   7      105.20      110.14      2.64 o
   0   4   7     3139.92     3292.32     42.89 o
   1   4   7     1798.55     1918.01     19.90 o
   2   4   7       45.97       42.12      1.71 o
   3   4   7       47.23       44.86      1.95 o
   4   4   7      138.38      151.61      4.91 o
   5   4   7      585.00      628.53      9.16 o
   6   4   7      487.72      526.96     23.57 o
   7   4   7        6.65        3.88      1.76 o
  -6   5   7        4.19        6.45      2.19 o
  -5   5   7      185.61      198.89      5.11 o
  -4   5   7       26.10       28.88      2.58 o
  -3   5   7        7.27        3.51      1.09 o
  -2   5   7      764.44      807.78     13.17 o
  -1   5   7       15.76       26.59      1.37 o
   0   5   7      228.27      217.07      4.56 o
   1   5   7      261.55      273.48      5.07 o
   2   5   7      364.38      389.88      5.51 o
   3   5   7        3.15        3.00      0.97 o
   4   5   7      579.51      638.29     11.04 o
   5   5   7       19.03       16.14      1.73 o
   6   5   7        5.29        6.21      1.81 o
   7   5   7        3.75        3.23      2.29 o
  -6   6   7        3.51        3.60      2.33 o
  -5   6   7      217.18      210.57      9.75 o
  -4   6   7      525.82      566.40     11.70 o
  -3   6   7      175.88      175.26      5.07 o
  -2   6   7        2.64        0.93      1.41 o
  -1   6   7        0.95       -0.65      1.30 o
   0   6   7       47.01       35.39      2.89 o
   1   6   7        1.76       -0.82      1.65 o
   2   6   7      464.04      466.70      8.59 o
   3   6   7       11.71        7.65      1.21 o
   4   6   7       15.86       15.50      1.14 o
   5   6   7      179.86      207.77      4.77 o
   6   6   7        0.21       -0.77      1.55 o
   7   6   7       30.69       32.93      3.43 o
  -5   7   7       35.87       42.62      4.96 o
  -4   7   7        9.10       17.18      2.80 o
  -3   7   7      205.48      204.50      4.83 o
  -2   7   7       11.03        7.81      1.56 o
  -1   7   7        8.83        9.02      1.44 o
   0   7   7      217.91      220.92      4.81 o
   1   7   7        2.03        0.47      1.26 o
   2   7   7      159.56      130.51      3.18 o
   3   7   7      177.29      191.20      4.19 o
   4   7   7       53.93       50.86      2.17 o
   5   7   7      133.83      160.26      6.75 o
   6   7   7      123.53      162.65      7.87 o
   7   7   7       70.53       94.26      5.47 o
  -5   8   7        2.09        5.40      2.79 o
  -4   8   7       13.37       21.72      3.22 o
  -3   8   7       42.97       55.71      7.63 o
  -2   8   7      138.02      130.09      5.70 o
  -1   8   7        3.44        0.17      1.76 o
   0   8   7       24.29       17.03      1.66 o
   1   8   7      107.27      111.73      5.29 o
   2   8   7      490.66      490.07      8.81 o
   3   8   7      121.14      119.81      4.06 o
   4   8   7      136.86      136.39      4.55 o
   5   8   7        9.93        7.10      2.52 o
   6   8   7        8.30        9.49      3.30 o
   7   8   7       31.62       30.55      3.59 o
  -4   9   7        1.82        3.42      3.09 o
  -3   9   7       27.20       31.25      3.38 o
  -2   9   7       95.34       86.64      6.23 o
  -1   9   7        5.40        6.45      2.22 o
   0   9   7      388.62      355.00      7.06 o
   1   9   7      508.12      516.95     14.05 o
   3   9   7       97.89      103.20      4.37 o
   4   9   7       44.94       36.21      3.39 o
   5   9   7        0.03       -1.25      2.50 o
   6   9   7        1.37        1.30      3.37 o
  -4  10   7        1.93        9.63      3.37 o
  -3  10   7        5.87        7.28      3.11 o
  -2  10   7       56.82       58.68      3.71 o
  -1  10   7       17.27       14.22      3.20 o
   0  10   7       14.59       10.74      2.53 o
   1  10   7       84.40       92.16      5.67 o
   2  10   7      125.96      107.24      4.38 o
   3  10   7       53.16       44.07      3.06 o
   4  10   7       32.70       34.29      2.78 o
   5  10   7       98.05      116.55      7.93 o
   6  10   7       12.04       10.15      3.96 o
  -3  11   7        5.62        7.61      3.18 o
  -2  11   7       37.24       36.90      3.61 o
  -1  11   7        0.60       -1.07      2.13 o
   0  11   7       48.90       37.83      3.81 o
   1  11   7      209.40      202.68      5.96 o
   2  11   7       60.62       60.99      3.56 o
   3  11   7       45.80       41.98      3.22 o
   4  11   7       11.45        8.16      2.40 o
   5  11   7        4.35        5.45      2.84 o
  -2  12   7       10.75       11.42      3.67 o
  -1  12   7        1.09       -1.29      2.58 o
   0  12   7       59.43       47.18      4.46 o
   1  12   7        3.61        2.30      2.65 o
   2  12   7        6.86        1.16      2.08 o
   3  12   7        4.29        2.38      2.14 o
   4  12   7       10.15        7.78      3.18 o
  -1  13   7        5.02       -0.18      2.97 o
   0  13   7       12.27       10.57      3.07 o
   1  13   7       55.98       50.63      3.52 o
   2  13   7       49.75       49.90      4.19 o
   3  13   7        1.94       -1.55      3.11 o
  -3 -11   8        0.05       -1.77      3.54 o
  -2 -11   8       11.75        5.50      3.56 o
  -1 -11   8        0.51       -0.80      2.42 o
   0 -11   8        1.30        2.46      2.50 o
   1 -11   8        2.99        1.92      2.94 o
  -4 -10   8       46.44       45.98      4.38 o
  -3 -10   8       36.43       35.37      4.04 o
  -2 -10   8        4.17       -1.06      2.12 o
  -1 -10   8       11.27        8.64      2.53 o
   0 -10   8        0.15       -0.23      2.01 o
   1 -10   8        8.60        4.93      2.37 o
   2 -10   8        0.82        1.43      2.72 o
   3 -10   8        5.69        6.23      3.35 o
  -5  -9   8        4.04       -1.51      3.01 o
  -4  -9   8       99.14      103.33      5.24 o
  -3  -9   8       13.23        6.38      2.39 o
  -2  -9   8       12.87        6.05      2.15 o
  -1  -9   8      250.06      275.91      7.52 o
   0  -9   8       14.73       16.11      2.27 o
   1  -9   8       12.83       11.35      2.49 o
   2  -9   8       20.39       27.97      3.46 o
   3  -9   8        5.05        3.02      2.87 o
   4  -9   8       16.85       20.02      3.51 o
  -5  -8   8        4.72        7.24      4.94 o
  -4  -8   8       13.58       12.63      2.99 o
  -3  -8   8       17.84       18.01      1.97 o
  -2  -8   8      189.86      187.28      5.86 o
  -1  -8   8      170.20      192.82      6.02 o
   0  -8   8       52.33       48.75      2.79 o
   1  -8   8        0.40       -0.91      1.83 o
   2  -8   8       16.99       20.89      3.09 o
   3  -8   8      147.16      150.96      6.39 o
   4  -8   8        3.12        5.99      2.88 o
  -6  -7   8       45.31       52.53      5.00 o
  -5  -7   8       17.12       24.07      3.80 o
  -4  -7   8        7.73        2.78      2.42 o
  -3  -7   8       60.15       58.89      2.82 o
  -2  -7   8        3.48        5.16      1.43 o
  -1  -7   8        3.99        3.52      1.61 o
   0  -7   8        0.70       -0.69      1.38 o
   1  -7   8      255.61      244.86      5.70 o
   2  -7   8        7.03        3.24      1.99 o
   3  -7   8       21.41       19.93      2.90 o
   4  -7   8       26.21       28.89      3.40 o
   5  -7   8        4.90        1.25      2.68 o
  -6  -6   8       14.29       19.38      3.74 o
  -5  -6   8        4.77        3.89      2.48 o
  -4  -6   8      106.03      106.84      5.21 o
  -3  -6   8        0.04       -0.65      1.29 o
  -2  -6   8        3.37        2.33      1.24 o
  -1  -6   8      150.00      150.52      4.27 o
   0  -6   8       48.99       45.20      3.09 o
   1  -6   8       68.42       63.66      2.67 o
   2  -6   8        0.07        0.38      1.38 o
   3  -6   8       29.36       28.70      2.51 o
   4  -6   8       87.62       95.43      4.99 o
   5  -6   8      127.88      145.17      5.86 o
  -6  -5   8       32.88       29.36      3.89 o
  -5  -5   8        1.36        2.44      2.42 o
  -4  -5   8      141.43      142.61      5.17 o
  -3  -5   8       10.88        5.61      1.12 o
  -2  -5   8      186.48      173.21      4.26 o
  -1  -5   8        9.22        6.46      1.81 o
   0  -5   8      144.25      143.30      4.38 o
   1  -5   8        5.94        6.52      1.52 o
   2  -5   8      184.39      180.07      4.16 o
   3  -5   8        0.24        0.58      0.86 o
   4  -5   8       17.84       16.75      2.11 o
   5  -5   8        4.98       -0.08      1.91 o
   6  -5   8        4.09        2.43      2.39 o
  -6  -4   8       33.08       34.63      4.09 o
  -5  -4   8        1.31        0.16      2.29 o
  -4  -4   8      127.55      118.44      3.28 o
  -3  -4   8      243.20      249.34      4.38 o
  -2  -4   8       29.09       23.85      1.55 o
  -1  -4   8      571.66      571.15      9.20 o
   0  -4   8      209.91      218.35      4.69 o
   1  -4   8      151.80      161.80      3.71 o
   2  -4   8        3.36        4.52      1.20 o
   3  -4   8        8.36        3.02      0.80 o
   4  -4   8       86.77       76.87      2.47 o
   5  -4   8       20.08       17.74      1.95 o
   6  -4   8       13.41       13.46      2.91 o
  -7  -3   8       10.88        7.01      2.98 o
  -6  -3   8        1.55       -0.38      2.62 o
  -5  -3   8       52.98       53.93      3.65 o
  -4  -3   8       10.04        6.51      1.47 o
  -3  -3   8        0.15        0.66      0.71 o
  -2  -3   8       43.34       43.87      1.76 o
  -1  -3   8       16.10       16.46      1.50 o
   0  -3   8       48.98       43.95      2.48 o
   1  -3   8      332.01      325.26      6.13 o
   2  -3   8       42.12       40.41      1.82 o
   3  -3   8      122.26      106.92      2.27 o
   4  -3   8       18.17       44.60      3.67 o
   5  -3   8      149.46      166.17      4.50 o
   6  -3   8        1.15        1.96      1.78 o
   7  -3   8       83.79       99.56      4.66 o
  -7  -2   8       11.29        9.89      2.81 o
  -6  -2   8        2.64        1.38      2.48 o
  -5  -2   8        7.92        4.39      1.69 o
  -4  -2   8      221.85      206.78      5.01 o
  -3  -2   8        1.43        1.15      0.96 o
  -2  -2   8       84.12       74.06      2.03 o
  -1  -2   8      231.62      275.93      5.52 o
   0  -2   8       81.54       80.69      2.16 o
   1  -2   8        1.01       -0.33      0.67 o
   2  -2   8      445.62      396.96      5.73 o
   3  -2   8      631.16      657.69      7.49 o
   4  -2   8     2959.37     2859.25     29.13 o
   5  -2   8        0.28        1.27      1.21 o
   6  -2   8       47.29       47.24      2.14 o
   7  -2   8        1.12        0.43      1.98 o
  -7  -1   8        8.16       15.36      3.15 o
  -6  -1   8        5.01        9.26      2.12 o
  -5  -1   8      199.03      189.45      4.71 o
  -4  -1   8       55.99       53.23      2.72 o
  -3  -1   8      499.14      499.16      8.40 o
  -2  -1   8       37.14       43.32      1.11 o
  -1  -1   8      467.10      512.22      7.48 o
   0  -1   8       52.27       50.51      1.83 o
   1  -1   8     1037.56     1169.17     13.12 o
   2  -1   8      279.41      293.83      4.19 o
   3  -1   8      964.29     1004.10     11.34 o
   4  -1   8      415.07      406.25      5.87 o
   5  -1   8      263.24      239.54      5.27 o
   6  -1   8       41.17       30.40      1.80 o
   7  -1   8        0.51        1.57      1.89 o
  -7   0   8       75.95       86.02      4.03 o
  -6   0   8       48.20       44.23      2.79 o
  -5   0   8       28.06       22.29      2.48 o
  -4   0   8      244.35      245.29      5.32 o
  -3   0   8        9.18        9.51      1.47 o
  -2   0   8      381.61      382.75      5.84 o
  -1   0   8      752.84      736.97      8.45 o
   0   0   8      390.19      372.17      4.96 o
   1   0   8      104.60       92.75      2.60 o
   2   0   8        2.47        2.81      0.70 o
   3   0   8       11.66        7.44      0.90 o
   4   0   8      118.53      124.47      2.52 o
   5   0   8       78.43      103.62      3.11 o
   6   0   8      111.12      101.03      3.06 o
   7   0   8       13.21       12.39      2.31 o
  -7   1   8       12.28        9.31      2.30 o
  -6   1   8        0.03       -0.74      1.63 o
  -5   1   8       20.99       20.44      2.01 o
  -4   1   8        6.98        3.75      1.55 o
  -3   1   8      147.58      160.56      3.87 o
  -2   1   8        5.80        2.03      1.04 o
  -1   1   8      249.23      256.34      4.19 o
   0   1   8       11.94       11.97      0.80 o
   1   1   8     2242.45     2311.59     26.32 o
   2   1   8     1002.06     1013.74     11.94 o
   3   1   8       14.23       18.22      1.70 o
   4   1   8      563.89      555.06      7.17 o
   5   1   8     1043.36     1007.51     12.53 o
   6   1   8       38.09       36.94      2.19 o
   7   1   8       66.35       65.04      4.89 o
  -6   2   8        0.34       -0.33      1.75 o
  -5   2   8       15.12       17.73      2.24 o
  -4   2   8       98.77       86.75      4.04 o
  -3   2   8      140.24      139.42      3.34 o
  -2   2   8      603.58      657.01      9.35 o
  -1   2   8       98.85       95.39      2.08 o
   0   2   8       20.32       24.09      1.11 o
   1   2   8      945.12      961.58     11.75 o
   2   2   8     1775.19     1958.12     22.61 o
   3   2   8      309.52      318.14      5.60 o
   4   2   8        0.90        2.40      0.81 o
   5   2   8       23.73       20.31      1.42 o
   6   2   8      103.30      112.58      3.83 o
   7   2   8        0.30       -0.68      1.36 o
  -6   3   8       28.89       31.14      2.57 o
  -5   3   8        3.65        4.81      1.84 o
  -4   3   8     1024.67     1040.34     13.75 o
  -3   3   8      450.17      418.35      6.08 o
  -2   3   8      223.24      222.80      4.16 o
  -1   3   8        0.06        1.72      0.74 o
   0   3   8       19.26       38.31      2.54 o
   1   3   8      502.26      516.83      7.15 o
   2   3   8       20.95       15.85      1.29 o
   3   3   8      377.86      373.56      6.68 o
   4   3   8       10.27        8.98      1.72 o
   5   3   8       72.36       72.77      2.00 o
   6   3   8      188.97      202.96      5.94 o
   7   3   8        5.48        0.34      1.82 o
  -6   4   8        3.68        5.15      2.12 o
  -5   4   8      144.65      143.96      4.51 o
  -4   4   8        0.47        1.65      1.40 o
  -3   4   8       36.27       34.33      2.11 o
  -2   4   8      141.85      144.45      3.21 o
  -1   4   8       16.74       11.76      1.06 o
   0   4   8      243.50      303.28      5.19 o
   1   4   8      285.26      290.74      6.07 o
   2   4   8        2.42        6.94      1.25 o
   3   4   8        1.91        1.94      1.05 o
   4   4   8      230.06      233.44      4.65 o
   5   4   8        3.37        4.83      1.54 o
   6   4   8       10.66       14.93      2.21 o
   7   4   8        0.01       -0.89      1.78 o
  -6   5   8       12.24       14.44      2.53 o
  -5   5   8      166.51      181.89      6.33 o
  -4   5   8       10.17        7.74      1.74 o
  -3   5   8       54.85       56.45      2.59 o
  -2   5   8        6.81        4.14      1.30 o
  -1   5   8      535.21      532.35      8.03 o
   0   5   8      224.82      206.01      4.42 o
   1   5   8      358.51      315.97      5.76 o
   2   5   8        1.12        1.04      0.77 o
   3   5   8      201.20      206.40      8.51 o
   4   5   8        0.31       -0.22      1.18 o
   5   5   8      242.83      262.00      5.76 o
   6   5   8       91.96       98.69      4.63 o
   7   5   8       54.75       59.23      6.50 o
  -6   6   8        0.50       -1.23      2.46 o
  -5   6   8       12.86       14.02      2.77 o
  -4   6   8        9.80        6.84      2.41 o
  -3   6   8        2.26        2.24      2.12 o
  -2   6   8       14.33       15.85      2.41 o
  -1   6   8      136.86      148.68      5.11 o
   0   6   8       28.60       24.21      1.96 o
   1   6   8      188.48      189.27      4.90 o
   2   6   8        3.81        1.51      1.23 o
   3   6   8      258.31      240.70      5.25 o
   4   6   8       28.58       28.80      2.15 o
   5   6   8      137.33      143.10      5.75 o
   6   6   8       58.06       70.47      4.34 o
   7   6   8       13.14       15.35      2.78 o
  -5   7   8       20.90       27.24      3.34 o
  -4   7   8      246.66      245.55      7.09 o
  -3   7   8      204.16      224.68      6.55 o
  -2   7   8        7.52        6.16      2.01 o
  -1   7   8        0.06       -0.77      1.54 o
   0   7   8        1.26        0.48      0.92 o
   1   7   8        5.08        3.17      1.35 o
   2   7   8       63.51       60.02      2.40 o
   3   7   8      233.37      236.68      5.09 o
   4   7   8      146.23      140.44      4.01 o
   5   7   8      180.00      205.12      5.58 o
   6   7   8       80.62      104.28      7.68 o
   7   7   8        1.41        3.02      2.64 o
  -5   8   8       21.91       14.68      3.21 o
  -4   8   8      197.56      224.76      7.46 o
  -3   8   8      188.32      186.98      5.24 o
  -2   8   8       16.11       15.35      2.17 o
  -1   8   8       11.05        7.08      1.46 o
   0   8   8       32.87       33.86      2.63 o
   1   8   8      274.21      254.80      5.72 o
   2   8   8      285.82      296.49      6.45 o
   3   8   8       48.34       44.55      3.42 o
   4   8   8       83.25       72.76      4.50 o
   5   8   8       72.79       65.22      4.86 o
   6   8   8       59.10       75.10      6.08 o
   7   8   8        0.41        1.84      3.05 o
  -4   9   8        9.34        9.02      3.65 o
  -3   9   8      110.70      121.21      6.02 o
  -2   9   8        3.72        1.71      2.86 o
  -1   9   8       66.03       67.77      5.52 o
   0   9   8        4.13        0.78      0.85 o
   1   9   8       72.40       98.44      4.59 o
   2   9   8      352.77      384.36      8.32 o
   3   9   8      260.41      262.60      6.54 o
   4   9   8        3.20       -1.20      2.40 o
   5   9   8       12.11        5.40      2.89 o
   6   9   8       36.47       35.27      4.60 o
  -4  10   8      104.00      129.20     10.23 o
  -3  10   8        3.13        6.19      3.39 o
  -2  10   8       10.30        7.28      2.45 o
  -1  10   8        4.15       -1.07      2.72 o
   0  10   8       28.56       24.03      2.86 o
   1  10   8      146.40      140.31      4.63 o
   2  10   8       27.23       20.52      2.32 o
   3  10   8       64.93       61.93      3.84 o
   4  10   8       87.14       89.39      5.61 o
   5  10   8       28.40       31.57      3.36 o
   6  10   8        2.41        1.26      3.23 o
  -3  11   8       50.15       48.95      5.08 o
  -2  11   8       59.24       65.21      8.77 o
  -1  11   8        3.51        0.81      2.64 o
   0  11   8        3.31       -1.17      2.35 o
   1  11   8        0.13       -1.09      2.19 o
   2  11   8        4.39       -0.94      1.89 o
   3  11   8        1.08       -0.92      1.85 o
   4  11   8        9.75        6.51      2.85 o
   5  11   8       53.42       42.39      4.36 o
  -2  12   8       56.03       61.61      5.00 o
  -1  12   8        0.04       -1.21      2.42 o
   0  12   8       24.12       16.46      3.66 o
   1  12   8        0.01       -1.23      2.47 o
   2  12   8       18.43       11.58      2.73 o
   3  12   8       26.87       25.58      3.05 o
   4  12   8        3.40        1.22      2.83 o
   0  13   8       51.68       65.61      6.12 o
   1  13   8        6.00        2.82      2.99 o
   2  13   8       24.85       18.97      3.07 o
   3  13   8        0.07       -1.73      3.47 o
  -2 -11   9       16.27       16.63      3.64 o
  -1 -11   9       63.50       67.71      5.84 o
   0 -11   9        0.90       -1.29      2.58 o
  -3 -10   9       11.14        8.62      3.91 o
  -2 -10   9       92.33       93.41      7.12 o
  -1 -10   9       31.07       20.38      2.88 o
   0 -10   9       27.96       27.35      3.33 o
   1 -10   9        7.24        1.24      2.63 o
   2 -10   9       14.86       13.15      3.48 o
  -4  -9   9       39.52       37.53      4.96 o
  -3  -9   9        1.10       -1.37      2.74 o
  -2  -9   9        0.05       -1.04      2.07 o
  -1  -9   9       13.24       13.31      2.58 o
   0  -9   9       57.57       68.32      6.05 o
   1  -9   9        0.26       -1.05      2.10 o
   2  -9   9        0.32       -1.21      2.51 o
   3  -9   9       24.47       26.63      3.62 o
  -5  -8   9       58.41       66.18      5.33 o
  -4  -8   9       26.42       21.60      3.72 o
  -3  -8   9       82.55       77.72      4.24 o
  -2  -8   9       60.08       68.23      3.90 o
  -1  -8   9       85.43       91.72      4.75 o
   0  -8   9        0.26       -0.92      1.85 o
   1  -8   9       17.26       14.16      2.69 o
   2  -8   9       25.42       19.08      2.67 o
   3  -8   9       32.01       34.84      3.67 o
   4  -8   9       19.06       22.50      3.44 o
  -5  -7   9       13.85       17.55      3.03 o
  -4  -7   9      199.02      197.23      7.37 o
  -3  -7   9        8.83        6.28      1.90 o
  -2  -7   9       23.46       20.81      2.34 o
  -1  -7   9      288.00      304.21      6.81 o
   0  -7   9        0.81       -0.58      1.94 o
   1  -7   9        7.24        3.97      1.75 o
   2  -7   9       70.67       79.23      3.93 o
   3  -7   9        1.17       -0.89      2.42 o
   4  -7   9        0.04        1.55      2.68 o
   5  -7   9        7.54        3.32      2.83 o
  -6  -6   9        7.06        7.88      3.64 o
  -5  -6   9        2.26       -1.22      2.44 o
  -4  -6   9        2.77        7.11      2.21 o
  -3  -6   9        0.03       -0.77      1.54 o
  -2  -6   9        2.56        0.85      1.43 o
  -1  -6   9      276.53      271.16      9.25 o
   0  -6   9      117.42      121.81      3.95 o
   1  -6   9        2.70       -0.82      1.63 o
   2  -6   9        1.07       -0.81      1.62 o
   3  -6   9       36.14       31.01      2.63 o
   4  -6   9       56.32       44.65      3.58 o
   5  -6   9       25.90       22.85      3.02 o
  -6  -5   9       38.78       42.06      4.94 o
  -5  -5   9        0.72       -1.09      2.18 o
  -4  -5   9       55.66       46.84      3.38 o
  -3  -5   9       10.76        7.97      1.38 o
  -2  -5   9      112.10      107.39      3.21 o
  -1  -5   9      227.57      232.45      5.78 o
   0  -5   9      344.45      347.92      6.72 o
   1  -5   9       48.17       47.26      3.03 o
   2  -5   9        0.31       -0.69      1.38 o
   3  -5   9      117.65      123.30      4.20 o
   4  -5   9       28.85       20.40      2.95 o
   5  -5   9        5.62        9.05      2.22 o
   6  -5   9        0.88       -1.30      2.60 o
  -6  -4   9       60.27       73.45      7.25 o
  -5  -4   9       78.81       68.72      4.46 o
  -4  -4   9       30.56       36.90      3.19 o
  -3  -4   9        3.62       -0.24      1.00 o
  -2  -4   9       17.39       16.85      1.43 o
  -1  -4   9       18.09       21.06      1.89 o
   0  -4   9      217.18      221.92      4.83 o
   1  -4   9        8.66        5.97      1.78 o
   2  -4   9      291.97      291.02      5.54 o
   3  -4   9      112.44      112.76      3.50 o
   4  -4   9       36.79       27.63      2.39 o
   5  -4   9        0.29       -0.38      1.61 o
   6  -4   9        0.00       -1.22      2.44 o
  -6  -3   9        5.54        4.87      3.01 o
  -5  -3   9        2.13        3.42      2.23 o
  -4  -3   9        6.94        7.89      2.34 o
  -3  -3   9       26.04       24.38      1.48 o
  -2  -3   9      294.52      294.33      5.14 o
  -1  -3   9       37.41       38.93      2.99 o
   0  -3   9       28.76       22.65      1.68 o
   1  -3   9      119.26      122.97      3.67 o
   2  -3   9        1.23        1.81      1.02 o
   3  -3   9        4.80        3.14      1.03 o
   4  -3   9        0.42       -0.49      0.98 o
   5  -3   9       98.95      109.14      3.38 o
   6  -3   9      180.05      205.66      4.79 o
  -6  -2   9        6.51        2.63      3.91 o
  -5  -2   9      122.61      116.27      3.88 o
  -4  -2   9       35.77       25.99      3.66 o
  -3  -2   9      278.62      272.25      5.60 o
  -2  -2   9        9.37       15.68      1.18 o
  -1  -2   9       69.78       62.44      2.99 o
   0  -2   9      129.26      127.52      3.42 o
   1  -2   9        1.49       -0.22      0.82 o
   2  -2   9      164.77      195.61      3.71 o
   3  -2   9        8.63        9.03      0.78 o
   4  -2   9        0.64        5.34      1.12 o
   5  -2   9       95.62       86.46      3.33 o
   6  -2   9       11.52       10.26      1.75 o
   7  -2   9        2.00        1.68      2.32 o
  -6  -1   9       43.77       50.94      3.43 o
  -5  -1   9        0.11       -0.79      1.58 o
  -4  -1   9       51.72       55.53      3.22 o
  -3  -1   9        6.57       10.20      2.11 o
  -2  -1   9      476.56      524.43      6.90 o
  -1  -1   9      133.96      129.51      3.87 o
   0  -1   9     1663.63     1610.66     21.51 o
   1  -1   9        6.37        7.87      0.80 o
   2  -1   9       21.94       20.42      1.11 o
   3  -1   9      103.00      103.31      2.17 o
   4  -1   9       54.52       61.13      2.53 o
   5  -1   9        9.15        9.64      1.60 o
   6  -1   9        1.70        2.06      1.40 o
   7  -1   9        2.46        0.77      2.04 o
  -6   0   9        1.46        0.27      1.89 o
  -5   0   9       46.58       53.08      3.30 o
  -4   0   9      168.71      176.33      4.50 o
  -3   0   9      135.32      148.22      3.80 o
  -2   0   9        9.01        6.48      1.09 o
  -1   0   9      951.75      985.46     14.34 o
   0   0   9        0.30        1.73      0.83 o
   1   0   9      183.73      176.77      2.86 o
   2   0   9      862.16      877.50     10.25 o
   3   0   9       79.98       70.15      1.86 o
   4   0   9      256.74      217.59      3.56 o
   5   0   9      250.37      231.46      4.43 o
   6   0   9        0.78        1.26      1.35 o
   7   0   9      106.79      113.64      5.28 o
  -6   1   9       53.79       51.42      3.11 o
  -5   1   9       40.19       38.21      2.80 o
  -4   1   9        4.55        5.34      1.66 o
  -3   1   9       16.43       17.33      1.71 o
  -2   1   9       79.80       59.47      2.30 o
  -1   1   9      451.61      504.54      7.14 o
   0   1   9       14.40        5.06      0.83 o
   1   1   9       26.90       24.62      1.28 o
   2   1   9       64.93       77.96      1.94 o
   3   1   9      197.54      182.57      3.51 o
   4   1   9      243.06      231.75      3.88 o
   5   1   9     1702.69     1691.33     18.48 o
   6   1   9        1.06        0.48      1.36 o
   7   1   9        9.03        7.06      2.45 o
  -6   2   9       31.10       31.98      2.71 o
  -5   2   9        2.18        0.02      1.90 o
  -4   2   9        0.02        1.47      1.55 o
  -3   2   9      296.24      282.89      5.61 o
  -2   2   9       20.54       19.48      1.63 o
  -1   2   9      216.76      256.15      4.59 o
   0   2   9      217.81      200.12      4.04 o
   1   2   9      224.45      238.44      3.91 o
   2   2   9      258.45      296.78      4.56 o
   3   2   9       19.59       18.67      1.48 o
   4   2   9        0.82        2.39      0.73 o
   5   2   9      308.31      310.33      5.09 o
   6   2   9       89.61       97.76      4.48 o
   7   2   9       46.49       49.29      2.85 o
  -6   3   9       23.48       24.01      2.45 o
  -5   3   9        1.43        1.55      1.72 o
  -4   3   9       74.15       77.43      3.29 o
  -3   3   9      295.06      289.00      5.20 o
  -2   3   9       65.78       64.92      2.20 o
  -1   3   9      469.61      466.91      6.61 o
   0   3   9        0.14        2.04      0.84 o
   1   3   9      267.99      306.22      5.39 o
   2   3   9      553.50      576.75      8.51 o
   3   3   9        0.81        1.67      1.20 o
   4   3   9      425.33      431.32      7.74 o
   5   3   9      225.63      222.07      3.93 o
   6   3   9      217.69      225.96      6.38 o
   7   3   9       16.77       11.20      2.31 o
  -6   4   9       48.59       53.55      3.68 o
  -5   4   9       73.63       76.61      3.73 o
  -4   4   9       11.35       10.35      2.89 o
  -3   4   9       19.76       24.49      1.79 o
  -2   4   9       10.30       14.07      1.28 o
  -1   4   9       52.48       50.68      2.27 o
   0   4   9      262.52      258.83      4.73 o
   1   4   9       81.20       75.73      2.93 o
   2   4   9     1123.84     1128.48     17.81 o
   3   4   9      204.55      213.74      4.84 o
   4   4   9        4.06        5.34      1.52 o
   5   4   9      428.07      428.65      9.06 o
   6   4   9      184.04      212.91      6.31 o
   7   4   9        3.23        0.74      1.93 o
  -6   5   9        1.64       -1.24      2.48 o
  -5   5   9      103.44       98.75      4.90 o
  -4   5   9       67.00       64.72      3.50 o
  -3   5   9       30.25       32.60      2.21 o
  -2   5   9       53.05       56.84      2.37 o
  -1   5   9       46.38       40.78      2.01 o
   0   5   9        1.50       -0.20      1.17 o
   1   5   9       20.22       17.12      1.44 o
   2   5   9     1152.38     1113.31     15.79 o
   3   5   9        9.02        9.59      1.68 o
   4   5   9        0.21       -0.66      1.32 o
   5   5   9       59.97       81.18      4.13 o
   6   5   9        2.25        3.46      2.09 o
   7   5   9       32.05       36.33      3.54 o
  -5   6   9        2.53        3.08      2.57 o
  -4   6   9       22.85       26.57      3.22 o
  -3   6   9       32.30       36.65      3.20 o
  -2   6   9        8.14        6.38      2.33 o
  -1   6   9      466.30      469.98      8.90 o
   0   6   9       12.39        7.69      1.50 o
   1   6   9        4.09        3.21      1.41 o
   2   6   9       58.09       58.97      2.42 o
   3   6   9       28.87       28.05      2.31 o
   4   6   9      734.00      759.44     12.58 o
   5   6   9      146.19      160.59      5.41 o
   6   6   9        4.21       -1.06      2.20 o
   7   6   9        0.03        3.31      2.72 o
  -5   7   9        4.82        4.53      2.81 o
  -4   7   9      167.60      179.62      6.37 o
  -3   7   9      105.95      118.43      5.20 o
  -2   7   9      290.08      282.50      7.46 o
  -1   7   9        5.07        2.26      1.90 o
   0   7   9        2.22        0.14      1.17 o
   1   7   9        3.06        4.01      1.39 o
   2   7   9       40.19       37.85      3.14 o
   3   7   9       38.60       41.86      2.38 o
   4   7   9      169.99      170.91      4.76 o
   5   7   9        0.01        2.17      1.88 o
   6   7   9        4.20        2.53      2.62 o
   7   7   9       56.95       77.66      5.19 o
  -5   8   9       17.53       11.15      3.68 o
  -4   8   9        0.94        2.79      3.22 o
  -3   8   9        6.83       11.22      2.61 o
  -2   8   9       16.47       15.32      2.29 o
  -1   8   9       22.60       24.20      2.12 o
   0   8   9       80.90       86.88      2.70 o
   1   8   9       63.63       54.22      3.09 o
   2   8   9       20.70       20.54      1.74 o
   3   8   9       33.18       35.76      3.13 o
   4   8   9       15.40       10.49      2.09 o
   5   8   9        5.29        1.77      2.13 o
   6   8   9        0.52        0.82      2.87 o
  -4   9   9       86.75       93.55      6.09 o
  -3   9   9       16.98       12.21      3.11 o
  -2   9   9       15.27       11.09      2.73 o
  -1   9   9      144.23      149.78      6.54 o
   0   9   9       54.21       36.90      3.10 o
   1   9   9      225.93      222.51      5.60 o
   2   9   9      411.26      404.05      8.07 o
   3   9   9      186.96      223.48      5.83 o
   4   9   9        6.31        7.37      2.53 o
   5   9   9       21.69       16.56      3.07 o
   6   9   9       38.78       36.86      4.80 o
  -3  10   9        4.98        3.90      2.82 o
  -2  10   9       39.77       43.39      4.23 o
  -1  10   9       10.45        5.63      2.81 o
   0  10   9        4.14        3.22      2.03 o
   1  10   9      130.89      143.74      4.93 o
   2  10   9        6.56        4.50      1.92 o
   3  10   9       62.92       46.18      3.80 o
   4  10   9        4.77        3.50      2.54 o
   5  10   9       83.80       90.96      9.89 o
   6  10   9        2.86        3.29      3.57 o
  -3  11   9        3.00        3.10      3.48 o
  -2  11   9       83.88      117.46      8.40 o
  -1  11   9        0.17       -0.45      2.67 o
   0  11   9       14.94       12.84      2.74 o
   1  11   9       24.94       21.86      3.10 o
   2  11   9       20.46       13.50      2.26 o
   3  11   9        5.18        1.09      1.98 o
   4  11   9       74.46       73.05      5.21 o
   5  11   9        4.99        1.93      2.56 o
  -2  12   9       33.67       40.97      5.43 o
  -1  12   9        0.01       -1.57      3.15 o
   0  12   9        0.05       -1.29      2.58 o
   1  12   9        2.98        4.92      2.70 o
   2  12   9       18.06       12.51      3.01 o
   3  12   9        0.01       -0.99      2.59 o
   4  12   9        4.02        2.83      3.16 o
   0  13   9       23.17       26.52      4.27 o
   1  13   9       23.31       19.10      3.90 o
   2  13   9       74.40       66.32      5.92 o
   3  13   9       11.84        9.37      4.25 o
  -3 -10  10        0.28       -1.84      3.68 o
  -2 -10  10       39.88       40.93      4.19 o
  -1 -10  10        6.21        3.20      2.44 o
   0 -10  10       41.78       37.29      4.24 o
   1 -10  10        6.64        3.34      3.00 o
  -4  -9  10        6.01        7.03      5.18 o
  -3  -9  10        1.35        0.69      3.29 o
  -2  -9  10       78.66       85.34      5.12 o
  -1  -9  10      113.08      111.83      6.09 o
   0  -9  10        3.16        0.24      2.85 o
   1  -9  10       13.58       10.74      2.96 o
   2  -9  10       39.87       38.38      4.01 o
   3  -9  10        4.64       -1.13      2.57 o
  -4  -8  10        0.24       -0.79      3.38 o
  -3  -8  10       50.51       45.38      4.30 o
  -2  -8  10       16.27       16.57      2.68 o
  -1  -8  10      111.75      118.84      5.99 o
   0  -8  10       32.11       34.81      3.71 o
   1  -8  10        1.63       -0.98      1.96 o
   2  -8  10        6.12        8.13      2.46 o
   3  -8  10        1.32       -1.30      2.60 o
   4  -8  10       18.74       19.72      3.65 o
  -5  -7  10        2.86       -0.05      3.41 o
  -4  -7  10       89.66       89.87      6.00 o
  -3  -7  10        8.20        6.85      2.28 o
  -2  -7  10      300.03      304.01      7.46 o
  -1  -7  10      144.23      158.20      5.60 o
   0  -7  10      138.38      158.82      5.52 o
   1  -7  10      227.82      239.32      7.01 o
   2  -7  10      169.94      184.68      5.61 o
   3  -7  10        0.01       -1.21      2.43 o
   4  -7  10       10.14       12.78      3.10 o
  -5  -6  10       76.72       66.21      5.18 o
  -4  -6  10       69.91       68.29      5.06 o
  -3  -6  10        9.27        3.56      2.10 o
  -2  -6  10      392.84      388.51      8.62 o
  -1  -6  10      429.59      435.64      8.34 o
   0  -6  10       68.87       61.78      3.01 o
   1  -6  10       17.35       15.87      2.38 o
   2  -6  10      102.70       94.16      4.43 o
   3  -6  10       27.53       20.77      3.09 o
   4  -6  10        0.00       -1.14      2.28 o
   5  -6  10       19.87       25.30      3.39 o
  -6  -5  10       38.32       42.46      4.67 o
  -5  -5  10        8.75        6.02      2.66 o
  -4  -5  10      125.47      153.53      5.53 o
  -3  -5  10        1.72       -0.35      1.47 o
  -2  -5  10        0.22       -0.76      1.52 o
  -1  -5  10       46.89       42.64      3.14 o
   0  -5  10      113.20      118.85      3.76 o
   1  -5  10       42.51       34.37      2.67 o
   2  -5  10       75.95       75.61      4.01 o
   3  -5  10       20.90       18.24      2.30 o
   4  -5  10       54.64       69.39      4.39 o
   5  -5  10       74.00       64.21      4.26 o
  -6  -4  10        5.10        5.08      3.28 o
  -5  -4  10       15.50       21.91      3.12 o
  -4  -4  10       84.54       76.39      4.07 o
  -3  -4  10      407.72      401.12      6.82 o
  -2  -4  10       37.76       27.57      1.71 o
  -1  -4  10      911.69      923.83     15.27 o
   0  -4  10        1.83        3.20      0.87 o
   1  -4  10       68.43       74.32      3.72 o
   2  -4  10        5.97        8.58      1.73 o
   3  -4  10       75.57       67.15      2.93 o
   4  -4  10        3.69        3.95      2.23 o
   5  -4  10       79.70       84.83      3.86 o
   6  -4  10        0.04       -0.15      1.79 o
  -6  -3  10        0.04       -0.21      2.90 o
  -5  -3  10       21.64       19.77      2.82 o
  -4  -3  10      194.16      178.08      5.60 o
  -3  -3  10       20.10       20.50      1.50 o
  -2  -3  10      170.90      165.17      3.66 o
  -1  -3  10      221.36      229.16      5.61 o
   0  -3  10      228.45      233.97      5.35 o
   1  -3  10      156.86      158.98      4.79 o
   2  -3  10        0.61       -0.65      1.30 o
   3  -3  10      220.43      230.79      4.74 o
   4  -3  10        5.61        2.29      1.32 o
   5  -3  10       86.15       69.76      3.08 o
   6  -3  10       89.05       91.38      3.59 o
  -6  -2  10      103.94      124.74      6.47 o
  -5  -2  10        2.07        0.30      1.75 o
  -4  -2  10        1.27       -0.87      1.75 o
  -3  -2  10      138.19      138.14      4.06 o
  -2  -2  10        6.58        6.77      1.04 o
  -1  -2  10       82.19       83.70      3.28 o
   0  -2  10      168.87      165.13      4.27 o
   1  -2  10      307.27      313.39      5.90 o
   2  -2  10        4.93        1.96      1.04 o
   3  -2  10      170.37      161.72      3.21 o
   4  -2  10        2.69        0.46      0.96 o
   5  -2  10      284.79      254.99      6.19 o
   6  -2  10      215.04      222.71      4.88 o
  -6  -1  10        7.77        9.88      3.06 o
  -5  -1  10       65.84       69.70      3.19 o
  -4  -1  10        3.64        2.01      1.87 o
  -3  -1  10      466.64      456.07      8.70 o
  -2  -1  10        1.04        1.88      0.53 o
  -1  -1  10        5.13        7.30      1.52 o
   0  -1  10      513.82      552.13     10.75 o
   1  -1  10        2.67        2.59      0.77 o
   2  -1  10       15.23       18.12      1.11 o
   3  -1  10      221.40      230.65      3.50 o
   4  -1  10        2.04       -0.12      1.09 o
   5  -1  10       15.07       16.04      1.81 o
   6  -1  10        9.13        5.64      1.65 o
   7  -1  10       23.71       23.77      2.97 o
  -6   0  10        8.61        7.43      2.33 o
  -5   0  10       15.80       10.24      2.09 o
  -4   0  10      284.82      279.94      6.59 o
  -3   0  10        6.76        6.53      2.75 o
  -2   0  10       96.20       83.17      2.81 o
  -1   0  10       17.75        7.80      1.10 o
   0   0  10      343.34      342.09      6.08 o
   1   0  10      112.36      114.96      2.35 o
   2   0  10       11.67       10.63      0.93 o
   3   0  10        4.28        4.50      0.83 o
   4   0  10       45.23       43.70      1.82 o
   5   0  10      217.00      218.55      4.84 o
   6   0  10      144.17      153.45      4.62 o
   7   0  10       18.11       23.44      4.02 o
  -6   1  10        0.39        0.26      2.00 o
  -5   1  10       18.60       12.17      2.28 o
  -4   1  10       32.36       26.00      2.47 o
  -3   1  10      195.37      184.73      5.02 o
  -2   1  10       74.01       68.50      3.15 o
  -1   1  10      308.54      316.66      5.89 o
   0   1  10       15.04       19.00      1.30 o
   1   1  10      261.02      255.13      4.62 o
   2   1  10      265.89      275.30      4.68 o
   3   1  10       74.86       72.23      2.34 o
   4   1  10      745.14      693.65      9.76 o
   5   1  10        0.94        2.95      1.56 o
   6   1  10       20.50       16.33      2.03 o
   7   1  10       28.48       26.51      2.26 o
  -6   2  10       66.64       74.84      3.83 o
  -5   2  10       68.05       60.24      3.50 o
  -4   2  10       95.35       82.70      3.62 o
  -3   2  10       22.70       22.43      2.27 o
  -2   2  10      184.65      190.27      5.93 o
  -1   2  10        0.12       -0.44      0.88 o
   0   2  10      483.68      511.17      7.39 o
   1   2  10        0.27        2.08      0.86 o
   2   2  10       35.45       37.74      1.93 o
   3   2  10      279.86      294.45      5.62 o
   4   2  10       53.77       59.20      1.83 o
   5   2  10        4.19        4.29      1.23 o
   6   2  10       30.05       25.00      2.68 o
   7   2  10        1.28       -0.88      1.76 o
  -6   3  10        8.73       12.91      2.60 o
  -5   3  10        9.24        1.98      1.90 o
  -4   3  10       19.60       16.44      2.30 o
  -3   3  10      247.71      250.94      6.49 o
  -2   3  10        9.70       10.20      1.12 o
  -1   3  10      111.04      133.73      3.12 o
   0   3  10        1.00        0.32      0.91 o
   1   3  10       54.64       66.57      2.37 o
   2   3  10       77.27       76.12      2.26 o
   3   3  10      229.94      227.12      5.14 o
   4   3  10       66.25       65.88      3.06 o
   5   3  10      194.06      199.19      5.13 o
   6   3  10        2.56        1.97      2.02 o
   7   3  10       54.65       61.65      3.63 o
  -6   4  10        1.28        0.91      2.36 o
  -5   4  10       12.43        8.48      2.42 o
  -4   4  10       57.35       45.95      5.91 o
  -3   4  10      208.45      219.59      4.54 o
  -2   4  10      265.16      249.71      5.77 o
  -1   4  10      267.05      261.24      5.33 o
   0   4  10      182.70      172.57      3.80 o
   1   4  10      300.43      336.20      6.96 o
   2   4  10     1427.64     1458.71     18.27 o
   3   4  10      211.03      223.17      5.19 o
   4   4  10      434.40      433.52      8.07 o
   5   4  10      856.28      835.08     15.25 o
   6   4  10       10.79       12.43      2.55 o
   7   4  10       18.55       13.63      2.48 o
  -5   5  10        0.71       -1.07      2.14 o
  -4   5  10       67.71       61.07      5.32 o
  -3   5  10       60.27       55.22      4.58 o
  -2   5  10      120.33      119.77      3.74 o
  -1   5  10        7.51        4.68      1.19 o
   0   5  10      368.84      349.52      7.36 o
   1   5  10        0.17       -0.71      1.41 o
   2   5  10      263.66      249.76      4.98 o
   3   5  10       67.04       60.80      3.57 o
   4   5  10        4.44        5.37      1.90 o
   5   5  10       13.23       12.38      2.21 o
   6   5  10      326.17      342.49      8.42 o
   7   5  10        2.55       -0.02      2.76 o
  -5   6  10       43.37       45.38      4.61 o
  -4   6  10       55.53       47.00      4.95 o
  -3   6  10       71.46       72.04      6.03 o
  -2   6  10      178.87      169.34      7.83 o
  -1   6  10       21.62       19.92      2.02 o
   0   6  10       40.28       40.92      2.78 o
   1   6  10       26.82       27.36      2.34 o
   2   6  10      117.54      118.81      3.37 o
   3   6  10      376.25      388.33      8.72 o
   4   6  10       28.72       29.72      3.41 o
   5   6  10       60.61       69.95      4.21 o
   6   6  10       13.89        7.45      2.54 o
   7   6  10       18.75       17.13      3.15 o
  -5   7  10        0.53        2.59      2.75 o
  -4   7  10       26.20       31.93      3.50 o
  -3   7  10       15.29       20.56      2.99 o
  -2   7  10      119.42      134.48      6.96 o
  -1   7  10       32.17       25.68      2.95 o
   0   7  10      136.01      135.97      4.04 o
   1   7  10      233.73      228.65      5.99 o
   2   7  10       18.40       19.33      1.80 o
   3   7  10       42.22       37.83      2.82 o
   4   7  10      211.58      221.74      8.19 o
   5   7  10      143.15      159.40      5.74 o
   6   7  10        0.00        2.38      3.08 o
  -4   8  10       45.87       54.70      4.27 o
  -3   8  10        2.28        4.55      2.51 o
  -2   8  10       15.66       18.66      2.50 o
  -1   8  10       55.02       44.37      4.00 o
   0   8  10       45.14       32.64      1.83 o
   1   8  10        5.64        0.19      1.73 o
   2   8  10       10.06        8.55      1.74 o
   3   8  10      751.25      753.31     15.08 o
   4   8  10       50.13       47.71      3.21 o
   5   8  10        6.98        6.69      2.17 o
   6   8  10       34.06       31.99      4.36 o
  -4   9  10        9.10        9.09      3.07 o
  -3   9  10       20.39       24.78      4.24 o
  -2   9  10      191.48      196.04      5.84 o
  -1   9  10      113.70      118.96      4.04 o
   0   9  10       17.73       14.42      1.41 o
   1   9  10       41.19       36.15      1.51 o
   2   9  10        0.87       -0.84      1.68 o
   3   9  10      123.31      139.85      4.56 o
   4   9  10      175.20      172.53      7.06 o
   5   9  10        0.06       -0.44      2.56 o
   6   9  10       11.18       11.80      3.60 o
  -3  10  10       62.88       56.99      5.64 o
  -2  10  10       12.42       10.39      2.86 o
  -1  10  10      125.90      163.42      7.10 o
   0  10  10       17.56       12.18      2.58 o
   1  10  10      113.49      120.14      4.73 o
   2  10  10       88.22       89.66      4.85 o
   3  10  10        0.40       -1.13      2.27 o
   4  10  10        0.80       -0.33      2.72 o
   5  10  10       35.87       32.11      3.76 o
  -2  11  10        7.60       16.25      4.35 o
  -1  11  10       32.04       30.62      4.73 o
   0  11  10        9.97       10.49      2.65 o
   1  11  10       11.04        4.02      2.27 o
   2  11  10        9.28        7.31      2.18 o
   3  11  10       12.32        7.79      2.59 o
   4  11  10        3.07        2.61      2.60 o
   5  11  10       21.26       17.48      3.81 o
  -1  12  10       47.95       43.51      4.71 o
   0  12  10        0.10       -1.14      2.27 o
   1  12  10       33.48       30.20      3.51 o
   2  12  10        5.15        4.98      2.78 o
   3  12  10       57.94       58.66      4.98 o
   4  12  10       56.07       69.51      9.16 o
   1  13  10        2.84        0.09      2.72 o
   2  13  10       19.10       23.12      4.36 o
  -1 -10  11        5.61        0.08      2.94 o
   0 -10  11       75.19       94.87      9.96 o
  -3  -9  11      107.75      112.62     15.00 o
  -2  -9  11       58.91       52.98      5.68 o
  -1  -9  11      167.93      185.64      6.62 o
   0  -9  11        0.22        1.03      2.50 o
   1  -9  11        0.09        1.06      2.50 o
   2  -9  11       38.96       40.88      5.35 o
  -4  -8  11       26.97       26.83      4.51 o
  -3  -8  11        0.75       -1.52      3.03 o
  -2  -8  11       11.38        7.49      2.33 o
  -1  -8  11       19.55       19.09      2.77 o
   0  -8  11        2.13        1.62      2.44 o
   1  -8  11       34.15       40.11      3.60 o
   2  -8  11        0.79        0.17      2.86 o
   3  -8  11       17.61       21.95      3.72 o
  -4  -7  11       11.76       11.51      3.62 o
  -3  -7  11       14.08       12.09      4.68 o
  -2  -7  11        1.14        0.26      1.97 o
  -1  -7  11      148.64      155.29      5.69 o
   0  -7  11       47.65       46.18      3.50 o
   1  -7  11       82.82       83.63      4.52 o
   2  -7  11       18.30       11.15      2.56 o
   3  -7  11        1.66       -1.60      3.21 o
   4  -7  11        3.30       -1.32      2.63 o
  -5  -6  11        0.70       -1.52      3.21 o
  -4  -6  11       29.78       37.25      6.18 o
  -3  -6  11      183.85      192.43      6.56 o
  -2  -6  11       50.04       38.76      2.93 o
  -1  -6  11      227.89      252.23      6.65 o
   0  -6  11        2.84        2.89      1.17 o
   1  -6  11      123.74      127.41      5.24 o
   2  -6  11        0.58       -0.65      1.97 o
   3  -6  11       59.54       51.17      4.02 o
   4  -6  11        2.09       -1.27      2.53 o
   5  -6  11        0.92        0.79      2.66 o
  -5  -5  11        0.00       -1.29      2.58 o
  -4  -5  11      165.91      175.12      6.25 o
  -3  -5  11        0.05       -1.20      2.41 o
  -2  -5  11      138.58      131.30      5.67 o
  -1  -5  11      573.03      603.93     11.51 o
   0  -5  11        1.13        0.28      0.90 o
   1  -5  11        0.13       -0.77      1.53 o
   2  -5  11        7.19        3.76      2.21 o
   3  -5  11        3.04        4.91      2.18 o
   4  -5  11       60.97       55.22      3.97 o
   5  -5  11        7.87        8.67      2.77 o
  -6  -4  11        4.77        1.90      3.60 o
  -5  -4  11       11.28       11.54      2.92 o
  -4  -4  11        2.97        1.55      2.32 o
  -3  -4  11       16.30       12.70      1.92 o
  -2  -4  11        8.64        2.52      1.63 o
  -1  -4  11       42.88       38.99      2.82 o
   0  -4  11       89.87       88.12      2.95 o
   1  -4  11        0.25       -0.68      1.56 o
   2  -4  11       20.15       27.90      2.86 o
   3  -4  11       11.27       14.51      2.41 o
   4  -4  11       11.12       13.57      2.64 o
   5  -4  11       10.38       15.08      2.94 o
  -6  -3  11        1.01       -1.69      3.38 o
  -5  -3  11      116.08      134.59      5.53 o
  -4  -3  11        3.78        2.04      1.94 o
  -3  -3  11      101.27       90.93      2.81 o
  -2  -3  11        0.00       -0.52      1.04 o
  -1  -3  11        1.03        1.27      1.49 o
   0  -3  11      119.90      122.86      3.94 o
   1  -3  11      157.50      153.42      5.02 o
   2  -3  11      429.44      424.82      9.13 o
   3  -3  11        0.89        0.19      1.27 o
   4  -3  11       16.86        7.14      2.06 o
   5  -3  11       58.59       43.42      2.76 o
   6  -3  11        1.75        5.86      2.01 o
  -6  -2  11       27.53       25.61      3.53 o
  -5  -2  11        5.86        3.62      2.46 o
  -4  -2  11      190.14      185.33      5.88 o
  -3  -2  11       12.01        7.75      1.69 o
  -2  -2  11      229.33      224.73      4.27 o
  -1  -2  11      122.15      114.97      4.16 o
   0  -2  11      286.92      305.51      6.43 o
   1  -2  11       83.35       89.16      3.15 o
   2  -2  11       28.89       33.44      1.95 o
   3  -2  11        2.35       -0.65      1.30 o
   4  -2  11        4.06        0.20      1.18 o
   5  -2  11       58.87       66.92      3.26 o
   6  -2  11        0.80        5.41      1.93 o
  -6  -1  11        0.47       -1.37      2.73 o
  -5  -1  11        2.87        1.81      1.81 o
  -4  -1  11        3.58        3.60      2.04 o
  -3  -1  11      162.27      167.86      4.43 o
  -2  -1  11       17.99       17.09      1.08 o
  -1  -1  11       34.70       25.84      2.15 o
   0  -1  11       34.14       36.63      2.71 o
   1  -1  11        2.69        3.14      0.97 o
   2  -1  11      101.07      102.73      2.77 o
   3  -1  11      140.07      120.83      2.47 o
   4  -1  11        5.74        4.50      1.36 o
   5  -1  11        0.18        0.17      1.52 o
   6  -1  11      147.45      156.94      5.68 o
  -6   0  11       62.43       78.94      4.94 o
  -5   0  11       11.10        7.56      2.70 o
  -4   0  11       39.04       42.78      3.95 o
  -3   0  11      145.77      143.65      4.62 o
  -2   0  11      222.38      224.58      5.87 o
  -1   0  11      260.24      251.41      5.26 o
   0   0  11       25.10       19.57      1.63 o
   1   0  11      291.59      276.22      4.71 o
   2   0  11      443.10      451.25      5.88 o
   3   0  11        7.90        5.89      0.86 o
   4   0  11       26.53       20.14      1.39 o
   5   0  11      163.11      146.79      4.71 o
   6   0  11        0.24        0.53      1.70 o
   7   0  11        0.00       -1.12      2.24 o
  -6   1  11       72.43      102.38      6.84 o
  -5   1  11        0.66       -0.94      1.87 o
  -4   1  11       22.15       26.16      2.66 o
  -3   1  11      208.16      210.63      5.52 o
  -2   1  11       40.98       37.76      2.66 o
  -1   1  11       52.28       44.19      2.26 o
   0   1  11      260.40      251.57      4.77 o
   1   1  11      206.01      187.01      3.96 o
   2   1  11       10.98        8.82      1.08 o
   3   1  11        0.71       -0.47      0.94 o
   4   1  11      304.23      342.78      5.25 o
   5   1  11      491.65      503.41      9.59 o
   6   1  11       14.71        7.21      2.00 o
   7   1  11        8.11        8.49      2.08 o
  -6   2  11       51.37       67.88      4.46 o
  -5   2  11       38.62       39.57      3.11 o
  -4   2  11       78.83       76.87      4.00 o
  -3   2  11       11.57        5.81      2.44 o
  -2   2  11      109.14      111.37      5.05 o
  -1   2  11       51.23       63.65      2.86 o
   0   2  11      552.10      556.08      8.93 o
   1   2  11      227.71      224.25      4.47 o
   2   2  11      184.13      181.95      3.85 o
   3   2  11       33.52       35.43      3.18 o
   4   2  11        1.58       -0.70      1.41 o
   5   2  11      178.47      181.44      5.80 o
   6   2  11       24.93       19.11      2.25 o
   7   2  11        3.37        3.09      1.90 o
  -6   3  11       14.80       17.61      2.87 o
  -5   3  11        3.33       -1.05      2.09 o
  -4   3  11        0.20       -1.09      2.18 o
  -3   3  11       36.05       28.52      2.87 o
  -2   3  11      788.86      819.63     16.29 o
  -1   3  11      965.46      933.81     14.19 o
   0   3  11      343.41      342.49      7.03 o
   1   3  11       44.29       37.90      2.05 o
   2   3  11      138.71      137.40      3.36 o
   3   3  11      243.67      243.32      5.52 o
   4   3  11      114.52      114.35      3.94 o
   5   3  11        5.61        2.11      1.86 o
   6   3  11        0.16        0.21      2.06 o
   7   3  11        0.77        3.39      2.07 o
  -5   4  11       12.36       13.55      2.85 o
  -4   4  11        7.18        5.69      2.40 o
  -3   4  11      144.42      145.00      4.80 o
  -2   4  11      275.09      268.89      6.24 o
  -1   4  11      193.47      194.07      4.55 o
   0   4  11        0.18       -0.61      1.22 o
   1   4  11      118.76      103.18      3.70 o
   2   4  11       19.41       17.74      1.06 o
   3   4  11       64.00       61.51      4.34 o
   4   4  11      338.04      337.04      6.95 o
   5   4  11       70.05       80.47      4.22 o
   6   4  11      188.83      189.41      6.22 o
   7   4  11       30.04       31.19      3.09 o
  -5   5  11        9.13        8.89      2.79 o
  -4   5  11        0.29        5.53      3.69 o
  -3   5  11       41.40       32.90      3.90 o
  -2   5  11        8.45        6.80      1.43 o
  -1   5  11      140.19      134.41      3.86 o
   0   5  11       77.25       72.06      2.93 o
   1   5  11       15.23       11.73      1.70 o
   2   5  11       93.58       79.84      2.08 o
   3   5  11       47.96       43.99      2.95 o
   4   5  11        8.38        6.60      2.18 o
   5   5  11      232.88      218.93      6.42 o
   6   5  11        0.00       -1.08      2.17 o
   7   5  11        0.56       -1.41      2.81 o
  -5   6  11       58.15       64.27      4.67 o
  -4   6  11        3.83        0.77      3.09 o
  -3   6  11        0.38       -1.41      2.82 o
  -2   6  11       44.78       44.58      3.23 o
  -1   6  11       27.11       22.99      2.19 o
   0   6  11        4.81        1.28      1.66 o
   1   6  11      216.07      220.43      5.42 o
   2   6  11      107.87      119.56      3.49 o
   3   6  11       11.83       10.14      1.95 o
   4   6  11       25.84       19.79      2.71 o
   5   6  11       46.31       39.61      3.46 o
   6   6  11       49.63       44.63      4.47 o
  -4   7  11       18.98       21.43      3.69 o
  -3   7  11       32.63       38.82      5.23 o
  -2   7  11       24.66       25.74      4.03 o
  -1   7  11      158.79      176.04      7.92 o
   0   7  11       30.63       18.24      1.92 o
   1   7  11        0.25        0.83      1.54 o
   2   7  11        0.02       -0.58      1.16 o
   3   7  11      263.82      270.24      6.99 o
   4   7  11      121.73      137.84      5.39 o
   5   7  11       64.64       63.98      4.17 o
   6   7  11       17.84       18.87      4.60 o
  -4   8  11       22.25       21.72      3.27 o
  -3   8  11       23.54       19.69      3.50 o
  -2   8  11       47.81       68.34      7.16 o
  -1   8  11      413.78      430.36      9.67 o
   0   8  11       45.67       42.57      2.49 o
   1   8  11        0.77       -0.79      1.58 o
   2   8  11       46.12       39.32      3.34 o
   3   8  11      200.40      205.62      5.92 o
   4   8  11        2.33        0.74      2.34 o
   5   8  11      107.40      128.71      6.58 o
   6   8  11       46.68       36.13      4.50 o
  -3   9  11       15.96       10.37      3.49 o
  -2   9  11        1.37        3.78      3.04 o
  -1   9  11        4.53        3.53      1.88 o
   0   9  11        7.52        2.05      2.06 o
   1   9  11      166.66      166.12      4.98 o
   2   9  11       34.89       33.82      2.79 o
   3   9  11      121.88      130.29      5.86 o
   4   9  11        0.00        1.22      2.19 o
   5   9  11       20.88       18.81      3.27 o
   6   9  11        2.70        2.59      3.31 o
  -3  10  11        7.63        5.44      3.05 o
  -2  10  11      126.41      157.42      7.42 o
  -1  10  11        0.20        9.36      3.20 o
   0  10  11        8.74        9.59      2.69 o
   1  10  11       16.25       11.22      2.44 o
   2  10  11        1.64        0.86      1.79 o
   3  10  11       20.52       15.90      2.62 o
   4  10  11        0.62        0.88      2.41 o
   5  10  11        8.54        4.15      3.16 o
  -2  11  11       35.94       40.97      7.09 o
  -1  11  11        3.15        0.89      2.65 o
   0  11  11        3.37       -1.19      2.39 o
   1  11  11       54.02       55.28      3.86 o
   2  11  11       17.98       12.13      2.50 o
   3  11  11        5.97        2.99      2.71 o
   4  11  11       34.20       36.36      4.04 o
  -1  12  11       43.11       38.31      4.53 o
   0  12  11        6.91        1.58      2.87 o
   1  12  11       11.48        9.62      2.78 o
   2  12  11       33.90       24.52      3.80 o
   3  12  11        0.03       -1.38      3.26 o
  -2  -9  12       17.09       10.56      2.84 o
  -1  -9  12       65.26       70.52      5.23 o
   0  -9  12       12.20       12.72      3.48 o
   1  -9  12       88.50      110.32      5.85 o
  -3  -8  12        0.01        2.70      3.78 o
  -2  -8  12       34.45       33.29      3.31 o
  -1  -8  12       41.88       45.86      3.75 o
   0  -8  12       22.82       18.96      3.09 o
   1  -8  12       36.87       44.16      3.91 o
   2  -8  12        2.70        5.01      3.19 o
   3  -8  12        0.03       -1.64      3.28 o
  -4  -7  12       18.97       16.84      4.70 o
  -3  -7  12       29.83       28.93      3.26 o
  -2  -7  12       69.65       66.97      4.15 o
  -1  -7  12       10.85        8.10      2.55 o
   0  -7  12      348.49      385.91      9.92 o
   1  -7  12      135.67      170.96      6.61 o
   2  -7  12        0.48        0.06      2.29 o
   3  -7  12        3.40       -0.75      3.81 o
  -4  -6  12        3.80        5.03      3.69 o
  -3  -6  12       20.43       12.38      4.91 o
  -2  -6  12      380.80      419.41     10.61 o
  -1  -6  12      168.70      179.72      6.28 o
   0  -6  12      251.20      287.05      8.05 o
   1  -6  12       28.59       36.81      3.20 o
   2  -6  12      157.44      138.69      5.85 o
   3  -6  12       31.37       29.35      4.00 o
   4  -6  12       16.62       12.75      3.67 o
  -5  -5  12        0.02       -1.29      2.58 o
  -4  -5  12      130.58      140.41      6.12 o
  -3  -5  12        0.00       -1.02      2.05 o
  -2  -5  12       19.12       16.83      2.72 o
  -1  -5  12      270.41      286.90      7.23 o
   0  -5  12      125.93      121.74      3.98 o
   1  -5  12       37.83       34.34      3.13 o
   2  -5  12       55.79       64.33      5.55 o
   3  -5  12        8.17        8.76      3.06 o
   4  -5  12        0.02       -1.37      2.73 o
   5  -5  12       20.01       15.15      3.54 o
  -5  -4  12       73.73       79.71      6.08 o
  -4  -4  12       40.57       38.27      3.43 o
  -3  -4  12        0.08       -1.07      2.13 o
  -2  -4  12      104.62       96.35      4.91 o
  -1  -4  12       28.60       29.26      2.25 o
   0  -4  12      275.18      284.73      5.80 o
   1  -4  12        0.82        0.48      2.02 o
   2  -4  12      231.35      223.47      6.68 o
   3  -4  12       80.11       91.46      4.51 o
   4  -4  12       58.20       58.76      4.68 o
   5  -4  12       27.51       37.62      4.02 o
  -5  -3  12      126.63      131.46      5.74 o
  -4  -3  12       16.58       15.68      2.76 o
  -3  -3  12       20.18       13.37      2.05 o
  -2  -3  12       23.65       14.58      1.77 o
  -1  -3  12      766.57      777.77     14.04 o
   0  -3  12       11.95       13.68      1.68 o
   1  -3  12      380.20      370.18      8.40 o
   2  -3  12       31.34       30.63      2.61 o
   3  -3  12      178.11      169.12      4.83 o
   4  -3  12       19.36       15.60      2.57 o
   5  -3  12       49.95       38.97      4.52 o
   6  -3  12        3.64        6.24      2.84 o
  -6  -2  12        1.80       -0.12      3.41 o
  -5  -2  12        2.51        4.94      2.52 o
  -4  -2  12      188.15      141.47      5.07 o
  -3  -2  12      213.73      220.22      5.20 o
  -2  -2  12      175.90      170.92      4.49 o
  -1  -2  12       20.41       17.92      2.03 o
   0  -2  12      633.56      621.94     13.39 o
   1  -2  12      105.26      119.54      4.54 o
   2  -2  12       87.02       94.21      3.48 o
   3  -2  12       84.46       75.74      3.07 o
   4  -2  12       19.19       13.26      2.39 o
   5  -2  12        6.62        9.24      2.40 o
   6  -2  12       34.48       38.75      3.33 o
  -6  -1  12       12.53       12.13      3.23 o
  -5  -1  12       13.34        4.32      2.67 o
  -4  -1  12        1.47       -0.90      1.80 o
  -3  -1  12       79.41       62.83      3.10 o
  -2  -1  12        0.03       -0.33      0.65 o
  -1  -1  12       88.17       91.20      3.34 o
   0  -1  12      611.53      628.69     12.45 o
   1  -1  12       50.45       50.55      2.29 o
   2  -1  12       43.89       46.12      2.43 o
   3  -1  12       36.70       36.12      2.29 o
   4  -1  12       53.69       53.73      2.22 o
   5  -1  12      169.39      161.16      4.47 o
   6  -1  12       62.31       59.62      3.66 o
  -6   0  12       19.96       25.55      3.12 o
  -5   0  12       30.49       34.04      3.54 o
  -4   0  12        0.77        0.52      1.94 o
  -3   0  12       37.73       28.93      2.49 o
  -2   0  12       22.65       18.92      1.01 o
  -1   0  12       46.85       56.33      2.61 o
   0   0  12       10.74        8.69      1.55 o
   1   0  12       76.78       74.15      2.37 o
   2   0  12        1.50        0.54      0.86 o
   3   0  12       16.71       12.86      1.14 o
   4   0  12        4.93       -0.59      1.17 o
   5   0  12        3.91        7.32      1.86 o
   6   0  12        8.49       11.34      2.13 o
  -6   1  12      136.32      177.44      7.05 o
  -5   1  12        3.80        0.08      2.42 o
  -4   1  12        0.48        1.43      2.05 o
  -3   1  12      221.53      194.21      6.84 o
  -2   1  12        2.40       -0.83      1.65 o
  -1   1  12      249.46      252.34      5.83 o
   0   1  12      139.96      153.03      4.51 o
   1   1  12        0.09       -0.12      0.93 o
   2   1  12       53.51       50.72      2.35 o
   3   1  12      172.44      172.59      3.81 o
   4   1  12       69.85       74.18      2.53 o
   5   1  12       15.61        9.67      2.15 o
   6   1  12       14.70       18.03      2.35 o
  -5   2  12        6.61        3.25      2.71 o
  -4   2  12       26.65       22.77      3.07 o
  -3   2  12        0.11       -0.98      2.02 o
  -2   2  12       60.67       52.02      3.91 o
  -1   2  12      166.68      148.01      4.30 o
   0   2  12      145.56      146.91      4.25 o
   1   2  12      160.04      159.91      3.81 o
   2   2  12        5.76        4.94      1.05 o
   3   2  12        0.45       -0.63      1.26 o
   4   2  12       16.76       22.78      1.97 o
   5   2  12        2.63        2.56      1.85 o
   6   2  12        7.22        5.68      2.12 o
  -5   3  12        2.19       -1.32      2.64 o
  -4   3  12       21.38       17.87      3.05 o
  -3   3  12       16.09        9.60      2.57 o
  -2   3  12     1015.06     1049.47     22.97 o
  -1   3  12      307.66      323.54      6.99 o
   0   3  12      235.45      229.94      5.60 o
   1   3  12        2.28        2.04      1.18 o
   2   3  12        4.38        3.23      1.06 o
   3   3  12      167.59      165.61      5.50 o
   4   3  12       34.52       30.61      2.92 o
   5   3  12       96.50       96.90      4.53 o
   6   3  12       74.86       72.06      5.34 o
   7   3  12       76.81       79.33      4.14 o
  -5   4  12        8.04        4.60      2.57 o
  -4   4  12       38.30       35.83      6.16 o
  -3   4  12       15.58        8.81      2.46 o
  -2   4  12      118.07      115.17      4.08 o
  -1   4  12       30.39       33.47      2.34 o
   0   4  12      139.34      144.46      4.66 o
   1   4  12       19.10       18.23      1.55 o
   2   4  12        5.51        7.08      1.06 o
   3   4  12      336.60      336.58      8.20 o
   4   4  12       10.30        5.31      2.02 o
   5   4  12        1.69       -0.72      2.07 o
   6   4  12        7.02        7.76      2.32 o
  -5   5  12       34.29       33.95      3.67 o
  -4   5  12        0.68        7.33      3.93 o
  -3   5  12        4.46        1.26      2.72 o
  -2   5  12       79.04       75.10      4.05 o
  -1   5  12       57.24       49.04      3.11 o
   0   5  12       49.89       44.16      2.82 o
   1   5  12      231.94      240.58      6.28 o
   2   5  12      181.14      176.04      3.54 o
   3   5  12        1.17       -0.85      1.69 o
   4   5  12        0.06       -0.97      1.94 o
   5   5  12      171.91      196.68      6.36 o
   6   5  12       87.01       93.44      4.96 o
  -5   6  12        0.00       -1.26      2.51 o
  -4   6  12       31.02       32.46      4.30 o
  -3   6  12       32.07       34.12      4.32 o
  -2   6  12      162.60      190.42      8.61 o
  -1   6  12      185.63      182.50      5.47 o
   0   6  12       64.70       56.64      4.26 o
   1   6  12       37.94       33.87      2.55 o
   2   6  12        8.41        3.95      1.21 o
   3   6  12      235.53      220.67      6.32 o
   4   6  12      168.84      181.65      6.18 o
   5   6  12      276.82      301.07      9.95 o
   6   6  12       23.32       17.70      3.13 o
  -4   7  12       13.54       10.46      3.70 o
  -3   7  12        0.98       -1.37      3.21 o
  -2   7  12      133.04      145.73      7.51 o
  -1   7  12      894.59      901.34     18.55 o
   0   7  12       54.90       38.21      2.72 o
   1   7  12       58.06       54.89      3.27 o
   2   7  12      165.11      160.02      4.42 o
   3   7  12        0.04        1.72      1.92 o
   4   7  12      126.87      133.02      5.47 o
   5   7  12       57.83       51.43      5.41 o
   6   7  12       11.75        6.89      3.94 o
  -4   8  12       12.40        9.73      3.05 o
  -3   8  12        0.04       -1.31      2.63 o
  -2   8  12      190.63      203.41      8.82 o
  -1   8  12        0.04        4.87      2.79 o
   0   8  12       25.28       31.47      2.86 o
   1   8  12      139.72      142.45      5.11 o
   2   8  12      273.97      273.03      6.81 o
   3   8  12        1.35        1.39      2.34 o
   4   8  12        0.17       -1.09      2.18 o
   5   8  12      213.36      236.71      9.48 o
   6   8  12        9.86       10.86      4.00 o
  -3   9  12        1.86       -1.77      3.53 o
  -2   9  12        0.67       -1.39      2.78 o
  -1   9  12       18.36       25.47      2.98 o
   0   9  12       56.19       46.20      4.58 o
   1   9  12       46.00       42.97      2.86 o
   2   9  12       12.12       14.50      1.91 o
   3   9  12       20.71       16.34      2.60 o
   4   9  12       47.22       44.55      4.09 o
   5   9  12       25.55       32.80      3.97 o
  -2  10  12        6.40       13.32      3.63 o
  -1  10  12      134.16      143.80      7.24 o
   0  10  12       40.50       33.16      3.23 o
   1  10  12       17.69       19.71      2.87 o
   2  10  12      147.90      171.93      6.46 o
   3  10  12       25.32       19.35      2.99 o
   4  10  12       82.35       79.19      6.68 o
   5  10  12        0.27       -1.37      2.74 o
  -1  11  12        4.61       -1.66      3.32 o
   0  11  12       13.45       11.69      2.88 o
   1  11  12        7.44        4.38      2.47 o
   2  11  12       36.31       34.40      4.48 o
   3  11  12       20.15       15.14      3.00 o
   4  11  12        4.13        2.77      3.01 o
   0  12  12        0.66       -1.21      2.41 o
   1  12  12        0.57       -1.18      2.36 o
   2  12  12       28.69       20.29      3.94 o
   3  12  12        0.92       -1.70      3.40 o
  -2  -8  13        4.35        1.31      2.24 o
  -1  -8  13        6.93        6.61      2.47 o
   0  -8  13       26.37       20.05      3.18 o
   1  -8  13       26.09       22.94      3.46 o
   2  -8  13       27.43       34.99      6.97 o
  -3  -7  13       44.37       39.68      3.86 o
  -2  -7  13       74.73       83.43      5.01 o
  -1  -7  13       25.67       26.16      3.02 o
   0  -7  13       13.96       17.66      3.02 o
   1  -7  13       50.11       56.95      4.19 o
   2  -7  13       13.23       17.79      3.70 o
   3  -7  13        0.55       -1.57      3.15 o
  -4  -6  13        0.03       -0.70      3.49 o
  -3  -6  13       51.04       52.47      6.68 o
  -2  -6  13        3.35        1.32      2.49 o
  -1  -6  13       35.04       29.30      3.02 o
   0  -6  13       88.19       89.18      5.14 o
   1  -6  13       33.33       30.81      3.39 o
   2  -6  13      181.28      194.93      6.83 o
   3  -6  13        0.11       -1.42      2.83 o
   4  -6  13        3.04       -1.51      3.03 o
  -4  -5  13       71.24       80.27      7.16 o
  -3  -5  13       47.94       38.99      3.50 o
  -2  -5  13       92.47       98.06      5.34 o
  -1  -5  13       93.86       93.71      4.12 o
   0  -5  13       39.11       39.66      3.42 o
   1  -5  13       13.91        7.14      2.38 o
   2  -5  13       17.81       15.30      2.44 o
   3  -5  13        6.02        5.57      3.14 o
   4  -5  13        4.22        3.19      3.21 o
  -5  -4  13        8.37       10.19      3.23 o
  -4  -4  13        4.70        4.44      3.85 o
  -3  -4  13      175.98      183.75      6.88 o
  -2  -4  13       70.96       68.49      4.14 o
  -1  -4  13       59.87       63.41      4.33 o
   0  -4  13       24.01       19.75      2.01 o
   1  -4  13       70.01       59.37      3.70 o
   2  -4  13        5.26        6.70      2.20 o
   3  -4  13        2.87        0.88      2.06 o
   4  -4  13        2.13        0.44      2.71 o
   5  -4  13        5.82       -1.01      3.10 o
  -5  -3  13       30.45       35.26      5.45 o
  -4  -3  13       13.46       18.23      2.70 o
  -3  -3  13       22.24       17.21      2.46 o
  -2  -3  13        2.93        2.08      1.95 o
  -1  -3  13      829.34      909.27     16.15 o
   0  -3  13       48.23       47.64      2.82 o
   1  -3  13        1.24        2.18      1.94 o
   2  -3  13      505.15      511.29     10.90 o
   3  -3  13        1.29       -0.25      1.72 o
   4  -3  13        0.06       -0.90      1.79 o
   5  -3  13        4.99        5.17      2.20 o
  -5  -2  13       18.72       11.21      3.11 o
  -4  -2  13        0.32       -0.91      1.83 o
  -3  -2  13      119.21      110.26      3.89 o
  -2  -2  13        0.03       -0.54      1.09 o
  -1  -2  13     1292.51     1348.83     22.04 o
   0  -2  13      461.28      499.11     10.77 o
   1  -2  13      267.17      297.00      7.61 o
   2  -2  13       10.83       16.57      2.02 o
   3  -2  13       73.01       46.11      3.00 o
   4  -2  13        7.71       10.89      2.27 o
   5  -2  13       10.12       12.38      2.88 o
   6  -2  13      207.17      201.75      7.84 o
  -5  -1  13        1.42        1.50      2.72 o
  -4  -1  13        1.04       -0.71      1.85 o
  -3  -1  13      219.63      223.32      5.42 o
  -2  -1  13        7.79        6.93      0.94 o
  -1  -1  13       65.14       72.06      4.40 o
   0  -1  13      619.06      631.63     11.44 o
   1  -1  13       22.84       14.13      1.61 o
   2  -1  13       25.95       24.29      2.03 o
   3  -1  13       40.68       37.87      3.06 o
   4  -1  13       23.96       19.89      2.22 o
   5  -1  13        0.02        2.40      2.13 o
   6  -1  13       90.01      117.37      5.48 o
  -5   0  13       16.71       19.21      3.23 o
  -4   0  13       39.22       40.02      3.21 o
  -3   0  13       40.95       37.68      3.66 o
  -2   0  13        0.49       -0.61      1.22 o
  -1   0  13      633.99      636.03     11.46 o
   0   0  13       68.14       71.86      2.84 o
   1   0  13      124.91      130.55      3.63 o
   2   0  13        1.37       -0.45      0.91 o
   3   0  13       35.08       29.60      1.81 o
   4   0  13       10.90        8.79      1.41 o
   5   0  13        8.12        9.05      2.04 o
   6   0  13        1.46        0.73      2.01 o
  -5   1  13        4.87        1.44      2.76 o
  -4   1  13      262.24      229.66      7.93 o
  -3   1  13       17.28       24.61      3.03 o
  -2   1  13        7.45        2.78      2.12 o
  -1   1  13       25.36       22.92      1.94 o
   0   1  13      122.56      126.94      3.44 o
   1   1  13      126.63      130.92      3.08 o
   2   1  13       19.17       13.66      1.36 o
   3   1  13       91.14       89.81      2.50 o
   4   1  13       48.85       40.10      2.50 o
   5   1  13       15.67       13.04      2.20 o
   6   1  13       12.00       11.94      2.35 o
  -5   2  13       25.15       25.84      4.29 o
  -4   2  13       26.77       22.54      3.35 o
  -3   2  13      540.39      529.61     12.54 o
  -2   2  13       48.86       46.12      3.08 o
  -1   2  13      964.13      954.52     15.94 o
   0   2  13        4.08        3.43      1.51 o
   1   2  13      424.55      429.10      7.70 o
   2   2  13       77.73       69.95      2.75 o
   3   2  13        6.91        9.59      1.82 o
   4   2  13        8.74        3.10      1.69 o
   5   2  13        1.08        1.30      2.07 o
   6   2  13        7.50        4.74      1.96 o
  -5   3  13        0.02       -0.64      3.89 o
  -4   3  13        0.00       -1.19      2.39 o
  -3   3  13        1.44        0.88      2.39 o
  -2   3  13      357.53      350.13     10.92 o
  -1   3  13      135.17      143.13      5.28 o
   0   3  13       11.03       11.98      1.88 o
   1   3  13       10.37        7.81      1.42 o
   2   3  13        0.49       -0.51      1.02 o
   3   3  13       78.97       66.70      3.86 o
   4   3  13      105.50       92.36      4.50 o
   5   3  13       70.86       86.67      4.43 o
   6   3  13        0.57       -1.07      2.15 o
  -5   4  13       19.36       17.63      6.61 o
  -4   4  13      102.95       95.80      8.50 o
  -3   4  13       19.59       12.85      3.37 o
  -2   4  13       10.59        8.46      2.86 o
  -1   4  13       30.36       28.40      3.14 o
   0   4  13      318.74      289.07      6.88 o
   1   4  13      204.15      200.87      4.86 o
   2   4  13        7.52        6.26      1.19 o
   3   4  13       84.59       75.72      4.22 o
   4   4  13      256.22      261.64      7.34 o
   5   4  13       38.19       41.10      4.49 o
   6   4  13       15.18       18.63      2.76 o
  -5   5  13        0.00       -1.46      2.93 o
  -4   5  13        3.14        3.23      3.63 o
  -3   5  13        0.59       -1.17      2.34 o
  -2   5  13      105.27      101.68      6.69 o
  -1   5  13      117.13      117.56      6.60 o
   0   5  13      146.25      143.11      4.98 o
   1   5  13        3.67        3.76      1.81 o
   2   5  13        0.00       -0.37      0.75 o
   3   5  13        4.10       -0.71      1.92 o
   4   5  13       30.10       28.55      2.97 o
   5   5  13        0.07       -1.38      2.76 o
   6   5  13       19.06       15.71      2.97 o
  -4   6  13        2.39        2.43      3.94 o
  -3   6  13        4.51        2.00      2.85 o
  -2   6  13       17.63       12.17      3.18 o
  -1   6  13       24.92       26.60      4.66 o
   0   6  13      248.96      230.86      7.28 o
   1   6  13      284.98      288.22      7.15 o
   2   6  13       17.91       17.90      1.72 o
   3   6  13       39.62       26.82      2.76 o
   4   6  13        7.94        7.62      2.43 o
   5   6  13       32.80       28.96      3.74 o
   6   6  13        4.47        1.79      2.98 o
  -4   7  13        1.62       -1.43      2.86 o
  -3   7  13        5.44        6.33      3.51 o
  -2   7  13       24.01       21.61      4.27 o
  -1   7  13       38.37       35.27      4.59 o
   0   7  13       25.28       20.19      2.94 o
   1   7  13      186.91      210.33      5.99 o
   2   7  13        1.37       -0.62      1.24 o
   3   7  13       86.44       75.47      4.37 o
   4   7  13       37.12       32.29      3.15 o
   5   7  13        1.02       -1.36      2.73 o
   6   7  13        1.45       -1.52      3.04 o
  -3   8  13        9.92       12.43      3.63 o
  -2   8  13        3.13        2.96      3.75 o
  -1   8  13       16.87       13.32      2.97 o
   0   8  13       18.59       13.55      2.36 o
   1   8  13       23.52       29.26      2.69 o
   2   8  13       47.50       38.43      3.94 o
   3   8  13       16.92       11.31      2.52 o
   4   8  13       58.52       56.98      7.48 o
   5   8  13        1.11        0.81      3.75 o
  -3   9  13        6.91        0.76      5.01 o
  -2   9  13       32.41       36.01      5.86 o
  -1   9  13       14.51       10.14      2.58 o
   0   9  13        5.83        7.89      2.30 o
   1   9  13        3.76        2.34      2.16 o
   2   9  13        1.87        2.28      2.62 o
   3   9  13        0.98        2.31      2.72 o
   4   9  13       19.96       16.13      3.95 o
   5   9  13        0.45       -1.04      3.87 o
  -2  10  13        2.21       -1.78      3.56 o
  -1  10  13       12.64       10.66      3.23 o
   0  10  13       23.51       27.58      5.40 o
   1  10  13       12.27       10.57      2.52 o
   2  10  13        8.37        7.33      2.52 o
   3  10  13       36.43       34.36      3.60 o
   4  10  13       14.34       15.87      3.33 o
  -1  11  13        0.03       -0.92      3.65 o
   0  11  13       37.46       38.40      5.50 o
   1  11  13       19.43       16.09      3.77 o
   2  11  13        1.86       -0.51      3.51 o
   3  11  13       12.54        8.67      3.19 o
  -1  -8  14       14.73        8.00      2.96 o
   0  -8  14        3.58       -1.01      2.47 o
  -3  -7  14       27.06       29.14      4.79 o
  -2  -7  14       15.00       13.16      3.42 o
  -1  -7  14        0.14       -1.02      2.04 o
   0  -7  14        8.76        3.64      2.70 o
   1  -7  14       52.78       53.56      4.24 o
   2  -7  14        2.59        0.17      3.07 o
  -3  -6  14       16.99       19.36      3.93 o
  -2  -6  14        7.60        4.73      2.81 o
  -1  -6  14       42.14       43.64      3.43 o
   0  -6  14       41.93       50.19      4.04 o
   1  -6  14        3.71        0.68      2.38 o
   2  -6  14        0.12        1.88      2.50 o
   3  -6  14        2.23       -0.12      5.45 o
  -4  -5  14        5.21        2.68      3.71 o
  -3  -5  14        0.38       -1.03      2.07 o
  -2  -5  14      184.79      204.58      6.52 o
  -1  -5  14       28.76       25.65      3.46 o
   0  -5  14       18.09       20.33      2.90 o
   1  -5  14        0.79       -1.22      2.43 o
   2  -5  14       13.04       18.86      2.96 o
   3  -5  14        0.00       -1.42      2.84 o
   4  -5  14        0.44       -1.45      2.91 o
  -4  -4  14        0.00        1.87      2.52 o
  -3  -4  14       20.46       21.93      2.67 o
  -2  -4  14       21.82       17.32      2.42 o
  -1  -4  14        0.02       -0.88      1.75 o
   0  -4  14       14.50       13.27      2.69 o
   1  -4  14        0.53       -1.13      2.26 o
   2  -4  14       87.93       76.90      4.58 o
   3  -4  14       12.36       18.56      3.58 o
   4  -4  14        0.10       -1.26      3.97 o
  -4  -3  14       87.23       80.39      7.89 o
  -3  -3  14       58.56       55.87      5.17 o
  -2  -3  14       62.96       56.10      3.53 o
  -1  -3  14       21.12       22.64      2.44 o
   0  -3  14       11.61        9.52      1.81 o
   1  -3  14      145.08      152.02      5.73 o
   2  -3  14        4.22        7.66      2.31 o
   3  -3  14      105.21      116.47      5.05 o
   4  -3  14        0.51       -1.18      2.36 o
   5  -3  14       16.36       25.49      4.02 o
  -5  -2  14        2.95        3.00      3.21 o
  -4  -2  14       15.77       17.78      2.92 o
  -3  -2  14       28.01       23.67      2.77 o
  -2  -2  14       35.39       41.83      2.42 o
  -1  -2  14      309.67      360.10      9.31 o
   0  -2  14       13.70       15.47      2.18 o
   1  -2  14       13.75       14.32      2.31 o
   2  -2  14       10.75        9.96      1.90 o
   3  -2  14      178.23      154.82      4.74 o
   4  -2  14        0.06       -1.02      2.04 o
   5  -2  14       16.87       15.26      3.03 o
  -5  -1  14      104.43      111.85      9.46 o
  -4  -1  14       13.35       10.55      2.56 o
  -3  -1  14       12.35        9.38      2.46 o
  -2  -1  14       21.03       12.78      1.36 o
  -1  -1  14       24.76       17.62      2.59 o
   0  -1  14       10.26        9.81      2.29 o
   1  -1  14        1.09       -0.55      1.10 o
   2  -1  14      292.87      249.55      5.45 o
   3  -1  14        1.62        2.96      1.54 o
   4  -1  14        0.20       -0.88      1.76 o
   5  -1  14       27.69       26.61      3.19 o
  -5   0  14        0.51        0.84      3.55 o
  -4   0  14        7.06        9.01      3.08 o
  -3   0  14        4.70        2.64      2.58 o
  -2   0  14      136.46      136.82      5.38 o
  -1   0  14      827.27      874.88     15.05 o
   0   0  14       16.53       24.27      2.84 o
   1   0  14       31.29       28.77      2.29 o
   2   0  14       66.12       79.88      3.52 o
   3   0  14      151.42      133.03      3.94 o
   4   0  14        3.55        2.11      1.79 o
   5   0  14        1.09       -0.87      1.91 o
   6   0  14        0.04       -1.03      2.06 o
  -5   1  14        9.57       10.62      4.99 o
  -4   1  14      104.11       92.80      5.78 o
  -3   1  14        3.72        2.28      2.61 o
  -2   1  14       78.79       72.48      4.46 o
  -1   1  14        0.40        5.01      2.35 o
   0   1  14     2716.03     2874.33     36.74 o
   1   1  14        3.72        3.15      1.60 o
   2   1  14        3.35        4.11      1.24 o
   3   1  14       94.54       92.29      3.11 o
   4   1  14      104.15       88.35      3.31 o
   5   1  14       36.80       41.68      2.86 o
   6   1  14        2.13       -0.09      1.91 o
  -5   2  14       40.45       35.15      4.72 o
  -4   2  14       55.64       48.96      4.24 o
  -3   2  14        2.91        3.85      2.67 o
  -2   2  14       14.93        8.85      2.58 o
  -1   2  14       93.31      115.47      4.94 o
   0   2  14      533.97      650.08     23.38 o
   1   2  14      171.33      173.78      4.75 o
   2   2  14      511.80      511.67      8.88 o
   3   2  14        0.60        0.71      1.77 o
   4   2  14        0.13       -0.84      1.69 o
   5   2  14        0.56        0.57      1.84 o
   6   2  14       32.50       31.00      2.95 o
  -5   3  14        0.85        4.69      4.36 o
  -4   3  14       10.02        2.94      3.13 o
  -3   3  14       26.25       17.75      2.93 o
  -2   3  14       44.77       41.04      4.48 o
  -1   3  14      185.46      190.43      6.70 o
   0   3  14     1133.22     1217.19     19.86 o
   1   3  14      138.24      146.35      5.08 o
   2   3  14      207.50      222.78      5.24 o
   3   3  14       32.27       26.13      2.77 o
   4   3  14       48.20       46.50      3.46 o
   5   3  14      152.35      165.17      5.93 o
   6   3  14        7.66       10.94      2.67 o
  -4   4  14        1.46       -0.68      4.05 o
  -3   4  14      163.77      163.83      7.99 o
  -2   4  14        7.45        5.44      3.03 o
  -1   4  14      225.84      218.52      7.66 o
   0   4  14       61.77       74.24      3.97 o
   1   4  14      102.11       97.90      3.63 o
   2   4  14       32.58       21.86      1.80 o
   3   4  14       13.27        9.14      2.33 o
   4   4  14        0.27       -1.02      2.05 o
   5   4  14       41.67       37.05      4.15 o
   6   4  14        3.09        0.13      2.20 o
  -4   5  14       11.02       12.13      4.75 o
  -3   5  14       27.71       25.44      4.04 o
  -2   5  14        9.76        5.59      3.06 o
  -1   5  14        5.40        3.41      2.21 o
   0   5  14      496.92      514.06     10.53 o
   1   5  14       10.08        9.36      1.65 o
   2   5  14      497.06      493.15      8.80 o
   3   5  14       30.14       19.45      2.42 o
   4   5  14        7.77       10.69      2.60 o
   5   5  14       10.69        2.21      2.52 o
   6   5  14        6.81        6.06      2.64 o
  -4   6  14        0.78       -2.04      4.07 o
  -3   6  14        0.34        7.61      4.91 o
  -2   6  14       44.68       33.94      4.78 o
  -1   6  14      159.88      154.57      5.98 o
   0   6  14        7.34        5.81      2.54 o
   1   6  14       14.96       18.26      2.43 o
   2   6  14       25.24       16.01      2.12 o
   3   6  14      124.51      111.35      5.17 o
   4   6  14       41.90       39.07      3.47 o
   5   6  14       35.48       36.45      4.06 o
   6   6  14        0.65       -1.47      2.94 o
  -3   7  14       54.65       64.31      7.37 o
  -2   7  14        0.49        0.38      3.31 o
  -1   7  14       18.53       24.10      3.21 o
   0   7  14       14.52       12.71      2.96 o
   1   7  14      326.75      350.19      8.35 o
   2   7  14       54.90       43.83      3.31 o
   3   7  14       18.34       10.84      2.53 o
   4   7  14       40.54       34.68      3.37 o
   5   7  14       56.97       66.03      9.83 o
  -3   8  14       12.10       11.87      5.54 o
  -2   8  14        0.07       -1.83      3.67 o
  -1   8  14       12.07       16.58      3.27 o
   0   8  14       58.85       49.20      5.05 o
   1   8  14       19.42       13.79      2.29 o
   2   8  14        0.48       -1.34      2.68 o
   3   8  14       10.75        4.03      2.31 o
   4   8  14        1.49       -1.00      2.39 o
   5   8  14      304.01      318.74     10.65 o
  -2   9  14        5.91       14.06      4.34 o
  -1   9  14        2.01        0.69      2.37 o
   0   9  14       21.88       20.49      2.88 o
   1   9  14        3.00        0.26      1.92 o
   2   9  14        0.98       -1.26      2.52 o
   3   9  14        2.78        1.40      2.82 o
   4   9  14       80.13       99.61     11.00 o
   5   9  14       15.42       16.92      3.43 o
  -1  10  14       41.81       32.36      4.08 o
   0  10  14       65.56       72.33      9.56 o
   1  10  14       36.85       34.78      4.71 o
   2  10  14       34.20       33.67      4.10 o
   3  10  14        0.02        0.49      2.40 o
   4  10  14        1.54        2.94      3.11 o
   0  11  14       10.84        9.85      2.90 o
   1  11  14       28.63       25.41      4.14 o
   2  11  14      113.46      108.79      8.91 o
   3  11  14        0.66       -1.62      3.25 o
  -1  -7  15       27.32       28.35      3.75 o
   0  -7  15        1.25       -0.20      2.54 o
   1  -7  15        0.99        5.77      2.85 o
  -2  -6  15        0.19       -1.39      2.79 o
  -1  -6  15       40.82       37.07      4.39 o
   0  -6  15        0.10       -1.27      2.55 o
   1  -6  15       34.02       30.60      4.77 o
   2  -6  15        9.85       10.02      3.62 o
  -3  -5  15        7.89        4.83      2.46 o
  -2  -5  15       43.40       40.77      4.93 o
  -1  -5  15       16.69       15.52      3.73 o
   0  -5  15        0.50       -0.36      2.40 o
   1  -5  15       23.55       22.39      3.12 o
   2  -5  15       21.29       19.75      3.02 o
   3  -5  15        0.06       -1.40      2.79 o
  -4  -4  15       30.72       29.27      4.24 o
  -3  -4  15       24.24       17.42      2.87 o
  -2  -4  15       21.83       21.20      2.89 o
  -1  -4  15       56.63       57.40      5.07 o
   0  -4  15        0.23       -1.07      2.15 o
   1  -4  15       18.66       16.93      2.83 o
   2  -4  15        9.19        8.43      2.70 o
   3  -4  15       31.80       27.80      3.90 o
   4  -4  15        8.26       10.56      3.64 o
  -4  -3  15        7.56        4.80      3.73 o
  -3  -3  15       35.46       32.56      5.07 o
  -2  -3  15        2.47       -0.96      1.92 o
  -1  -3  15       28.53       20.88      2.80 o
   0  -3  15       71.55       61.76      4.62 o
   1  -3  15        1.07        1.06      2.36 o
   2  -3  15      125.84      117.27      6.12 o
   3  -3  15        0.02        0.41      2.82 o
   4  -3  15        7.27        4.57      3.67 o
  -4  -2  15       14.88        9.29      3.42 o
  -3  -2  15       18.87       11.34      2.59 o
  -2  -2  15        5.21        0.93      2.04 o
  -1  -2  15       21.22       21.16      2.25 o
   0  -2  15      130.03      137.80      5.41 o
   1  -2  15       76.83       90.94      5.64 o
   2  -2  15        0.74        3.87      1.89 o
   3  -2  15        3.89        3.04      1.77 o
   4  -2  15       36.12       35.72      3.45 o
   5  -2  15       55.13       69.81      7.76 o
  -4  -1  15        0.20       -1.46      2.93 o
  -3  -1  15        2.55       -0.88      2.20 o
  -2  -1  15        0.70       -0.99      1.98 o
  -1  -1  15      243.19      250.45      6.48 o
   0  -1  15      249.29      275.01      6.90 o
   1  -1  15        2.44        2.30      1.29 o
   2  -1  15       13.56       12.68      2.03 o
   3  -1  15      130.51      133.78      4.24 o
   4  -1  15        1.83        1.14      2.34 o
   5  -1  15        2.63        1.85      2.54 o
  -4   0  15        5.70        7.15      3.19 o
  -3   0  15       24.99       18.20      3.36 o
  -2   0  15       10.90        9.79      2.33 o
  -1   0  15        2.15       10.12      1.90 o
   0   0  15      854.85      891.86     15.41 o
   1   0  15       75.84       79.04      3.28 o
   2   0  15      444.07      425.70      8.40 o
   3   0  15      157.27      136.07      4.79 o
   4   0  15        2.05        1.26      2.27 o
   5   0  15       38.91       30.85      4.93 o
  -4   1  15       24.06       21.24      3.48 o
  -3   1  15        0.91       -1.11      2.21 o
  -2   1  15      129.09      139.52      6.20 o
  -1   1  15      492.22      501.69     10.04 o
   0   1  15      428.92      532.30     18.88 o
   1   1  15        2.05       -0.04      1.53 o
   2   1  15       34.79       37.58      2.69 o
   3   1  15       12.66       18.87      2.38 o
   4   1  15        2.16        3.11      2.22 o
   5   1  15       39.02       47.43      4.96 o
  -4   2  15        0.11       -1.59      3.17 o
  -3   2  15        5.81        1.12      2.39 o
  -2   2  15        9.95        7.88      2.69 o
  -1   2  15       20.57       15.96      2.01 o
   0   2  15       78.80       96.89      6.22 o
   1   2  15      295.93      320.15      7.68 o
   2   2  15        3.46        2.86      1.91 o
   3   2  15      214.37      228.77      7.05 o
   4   2  15       37.75       25.52      2.18 o
   5   2  15        8.68        8.76      2.15 o
  -4   3  15        0.05       -1.41      2.82 o
  -3   3  15       24.91       27.76      4.05 o
  -2   3  15       36.76       33.98      4.41 o
  -1   3  15      366.94      405.68      8.83 o
   0   3  15      319.16      365.72     12.08 o
   1   3  15       48.23       43.84      5.00 o
   2   3  15       38.27       40.39      5.02 o
   3   3  15      262.85      246.50      7.34 o
   4   3  15        4.69        0.93      2.31 o
   5   3  15       19.24       15.82      2.70 o
   6   3  15        5.23        2.16      2.01 o
  -4   4  15        6.61       -2.05      4.19 o
  -3   4  15        0.56        7.71      3.60 o
  -2   4  15       54.67       53.48      5.16 o
  -1   4  15      134.78      138.15      4.97 o
   0   4  15      850.11      872.27     23.13 o
   1   4  15      343.17      365.80      8.39 o
   2   4  15        4.17        2.63      1.76 o
   3   4  15       18.21       10.13      2.45 o
   4   4  15        3.68        3.01      2.34 o
   5   4  15        2.08        1.60      2.86 o
  -4   5  15        0.62        2.08      4.46 o
  -3   5  15      145.19      150.08      8.27 o
  -2   5  15       18.69       16.99      3.98 o
  -1   5  15        1.86       -0.57      2.01 o
   0   5  15        3.02        5.41      2.03 o
   1   5  15      364.59      371.89      8.51 o
   2   5  15        0.89       -0.87      1.74 o
   3   5  15        6.73        0.04      2.18 o
   4   5  15       93.93       99.57      5.38 o
   5   5  15       46.26       41.56      5.16 o
  -3   6  15       16.16       21.84      4.58 o
  -2   6  15        0.10        2.34      2.80 o
  -1   6  15       82.84       85.34      5.12 o
   0   6  15        2.12        0.62      2.13 o
   1   6  15        0.00        3.67      1.96 o
   2   6  15      102.76      108.66      4.82 o
   3   6  15       16.14        7.83      2.28 o
   4   6  15        1.63        4.41      2.55 o
   5   6  15       17.36       20.59      3.74 o
  -3   7  15        2.77       -2.05      4.10 o
  -2   7  15        1.02       -1.04      3.65 o
  -1   7  15       14.76       10.05      2.66 o
   0   7  15       23.75       25.41      3.25 o
   1   7  15      212.70      219.48      6.50 o
   2   7  15        4.69        5.54      2.18 o
   3   7  15        1.75       -0.84      2.22 o
   4   7  15       15.88       12.41      2.79 o
   5   7  15       81.15       72.30     11.28 o
  -2   8  15      104.05      121.35     12.53 o
  -1   8  15       37.58       35.35      3.74 o
   0   8  15        2.54        3.43      2.69 o
   1   8  15       36.83       35.57      3.81 o
   2   8  15       52.23       35.30      5.32 o
   3   8  15        3.00       -0.65      2.20 o
   4   8  15       17.88       15.58      3.08 o
   5   8  15       10.48       13.88      3.22 o
  -2   9  15        3.97       11.45      4.65 o
  -1   9  15        2.69        2.99      2.74 o
   0   9  15       36.59       35.19      4.25 o
   1   9  15      102.44      119.00      6.75 o
   2   9  15        0.17       -1.30      2.59 o
   3   9  15       17.49       12.70      3.13 o
   4   9  15       25.28       26.76      4.31 o
  -1  10  15        2.92       -0.63      3.52 o
   0  10  15        1.18        2.79      3.53 o
   1  10  15        2.83        3.91      3.58 o
   2  10  15        0.64       -1.65      3.30 o
   3  10  15       36.51       35.92      4.24 o
  -1  -6  16        8.75       10.50      3.42 o
   0  -6  16       29.79       32.36      3.87 o
   1  -6  16        0.27       -1.23      2.46 o
  -2  -5  16       27.24       26.02      3.60 o
  -1  -5  16       27.61       22.87      3.85 o
   0  -5  16       48.48       50.33      4.52 o
   1  -5  16        7.59        4.34      2.89 o
   2  -5  16        0.31       -1.30      2.60 o
  -3  -4  16       88.84      111.19      6.95 o
  -2  -4  16       56.57       70.57      9.02 o
  -1  -4  16        3.62        3.22      3.13 o
   0  -4  16      150.30      191.45      8.11 o
   1  -4  16        4.23        3.42      2.55 o
   2  -4  16       12.17        8.29      2.77 o
   3  -4  16       35.09       25.78      3.97 o
  -3  -3  16       29.91       35.76      3.76 o
  -2  -3  16       17.89       14.62      2.71 o
  -1  -3  16       13.80       18.11      3.72 o
   0  -3  16       16.28       23.71      3.75 o
   1  -3  16      130.82      160.57      7.35 o
   2  -3  16        3.85        6.78      2.39 o
   3  -3  16        9.10        9.91      3.06 o
   4  -3  16       10.56       14.62      4.87 o
  -4  -2  16        1.26       -1.47      2.94 o
  -3  -2  16        1.39        0.38      2.50 o
  -2  -2  16       13.80        6.51      2.46 o
  -1  -2  16       52.34       50.64      4.05 o
   0  -2  16      164.38      193.70      6.46 o
   1  -2  16       43.02       40.83      3.43 o
   2  -2  16        8.92        2.08      2.36 o
   3  -2  16       16.40       17.87      2.20 o
   4  -2  16       11.56       19.39      2.82 o
  -4  -1  16        5.67        3.54      3.30 o
  -3  -1  16       24.24       23.87      3.06 o
  -2  -1  16        4.20        1.19      2.12 o
  -1  -1  16       71.70       85.08      4.01 o
   0  -1  16       12.04       14.82      2.09 o
   1  -1  16       82.47       81.26      3.64 o
   2  -1  16        1.91       -0.88      1.75 o
   3  -1  16       19.34       18.17      2.42 o
   4  -1  16        1.11       -1.03      2.06 o
  -4   0  16       22.22       23.95      3.57 o
  -3   0  16       39.94       41.07      4.75 o
  -2   0  16       31.08       33.84      5.46 o
  -1   0  16        3.66        2.13      1.72 o
   0   0  16        5.70       17.41      2.24 o
   1   0  16        2.37        3.01      1.76 o
   2   0  16       81.02       91.15      3.97 o
   3   0  16       21.91       19.72      2.51 o
   4   0  16        3.39       -0.05      2.32 o
   5   0  16        1.34        3.87      2.71 o
  -4   1  16       41.36       66.54      9.30 o
  -3   1  16       23.31       22.96      3.69 o
  -2   1  16       89.97      106.69      5.68 o
  -1   1  16       27.03       23.86      2.21 o
   0   1  16       56.11       76.11      4.52 o
   1   1  16       41.40       51.30      3.32 o
   2   1  16        2.28        3.67      1.72 o
   3   1  16       21.40       12.87      2.09 o
   4   1  16        6.31        4.18      2.20 o
   5   1  16       11.24        8.32      2.70 o
  -4   2  16       39.81       41.53      5.02 o
  -3   2  16        1.42        0.84      3.38 o
  -2   2  16       54.75       61.86      7.57 o
  -1   2  16       73.27       64.71      4.14 o
   0   2  16       72.97       77.50      4.15 o
   1   2  16       34.67       33.06      2.32 o
   2   2  16        5.93        8.00      1.84 o
   3   2  16       34.86       44.38      2.91 o
   4   2  16        2.14        3.33      2.19 o
   5   2  16        0.62        1.89      2.51 o
  -4   3  16        5.41        4.55      4.18 o
  -3   3  16       10.10        8.50      3.56 o
  -2   3  16        4.08        2.92      2.74 o
  -1   3  16       23.63       16.88      2.17 o
   0   3  16       13.13        9.63      2.16 o
   1   3  16        4.26        1.89      1.88 o
   2   3  16       73.55       71.74      4.50 o
   3   3  16      104.48       86.41      5.12 o
   4   3  16       22.05       19.28      2.96 o
   5   3  16        9.52        8.27      2.57 o
  -3   4  16       83.66       89.13      8.28 o
  -2   4  16       72.71       81.38     10.11 o
  -1   4  16        0.20       -0.84      1.68 o
   0   4  16      272.90      289.81      7.54 o
   1   4  16       18.96       16.30      2.43 o
   2   4  16      101.13       92.50      4.69 o
   3   4  16       32.28       31.85      3.23 o
   4   4  16        0.09       -0.93      1.86 o
   5   4  16        6.82        1.87      2.46 o
  -3   5  16        0.06       -1.72      3.44 o
  -2   5  16       10.59        8.84      3.52 o
  -1   5  16       14.17       13.32      2.56 o
   0   5  16       31.29       30.75      2.92 o
   1   5  16       81.75       75.80      4.27 o
   2   5  16        0.98        0.99      2.10 o
   3   5  16        1.01       -0.83      2.05 o
   4   5  16        3.71       -1.09      2.19 o
   5   5  16        0.10       -1.37      2.75 o
  -3   6  16       10.24        5.57      4.64 o
  -2   6  16        5.51        1.08      3.80 o
  -1   6  16       31.23       25.86      4.82 o
   0   6  16      117.72      126.85      6.26 o
   1   6  16       77.48       67.09      5.06 o
   2   6  16       68.63       80.48      4.53 o
   3   6  16       56.64       51.34      4.19 o
   4   6  16        0.69        0.58      2.41 o
   5   6  16        5.62       -1.60      3.42 o
  -2   7  16       16.71       16.07      4.90 o
  -1   7  16        0.20       -0.49      3.92 o
   0   7  16      104.76       97.33      9.87 o
   1   7  16       18.72       17.60      3.21 o
   2   7  16        4.29       -1.00      2.36 o
   3   7  16        5.13        4.01      2.40 o
   4   7  16        6.83        5.36      2.80 o
  -2   8  16       52.92       74.87     13.71 o
  -1   8  16        5.47        0.93      2.99 o
   0   8  16       61.28       51.15      4.56 o
   1   8  16       37.36       29.61      4.73 o
   2   8  16      132.75      163.86      7.26 o
   3   8  16        2.61       -1.22      2.43 o
   4   8  16        0.20       -1.31      2.62 o
  -1   9  16       27.33       26.23      4.57 o
   0   9  16        3.68        4.73      2.49 o
   1   9  16        8.82       16.97      6.43 o
   2   9  16        0.52        1.21      3.18 o
   3   9  16        0.72       -1.33      2.66 o
   1  10  16        0.86       -1.47      2.95 o
   2  10  16        5.47        1.65      3.59 o
  -1  -5  17        1.30        0.81      3.57 o
   0  -5  17       13.70       14.17      3.68 o
   1  -5  17        0.09       -0.02      2.82 o
  -2  -4  17        4.32        4.38      3.15 o
  -1  -4  17       63.11       65.76      8.44 o
   0  -4  17       33.48       37.87      7.19 o
   1  -4  17       26.37       33.12      4.25 o
   2  -4  17        0.23       -1.11      2.21 o
  -2  -3  17       35.24       38.91      7.94 o
  -1  -3  17       35.96       41.58      6.72 o
   0  -3  17      114.65      124.97      7.09 o
   1  -3  17        0.77        2.48      2.68 o
   2  -3  17       44.09       48.11      4.03 o
   3  -3  17        5.84       -0.90      2.84 o
  -3  -2  17        7.37        9.08      2.89 o
  -2  -2  17        1.98       -0.49      2.48 o
  -1  -2  17        8.51        6.06      2.90 o
   0  -2  17       93.90      116.31      5.43 o
   1  -2  17        7.24        5.95      2.47 o
   2  -2  17       36.94       46.20      4.48 o
   3  -2  17       66.64       68.88      6.18 o
  -3  -1  17        4.86        2.93      2.56 o
  -2  -1  17       20.56       19.50      3.29 o
  -1  -1  17      108.06      123.94      6.27 o
   0  -1  17      124.80      128.22      5.75 o
   1  -1  17        8.52        8.02      2.51 o
   2  -1  17       35.47       30.45      2.85 o
   3  -1  17        4.73        9.86      2.38 o
   4  -1  17       18.39       16.44      2.83 o
  -3   0  17       14.00        9.58      3.24 o
  -2   0  17       59.97       67.60      4.82 o
  -1   0  17        0.10       -1.08      2.16 o
   0   0  17        0.01       -0.91      1.81 o
   1   0  17        1.26        1.24      1.68 o
   2   0  17      123.88      155.56      5.02 o
   3   0  17       38.90       31.00      2.85 o
   4   0  17       50.09       54.72      5.98 o
  -3   1  17       35.85       38.25      5.16 o
  -2   1  17        7.90        3.46      2.58 o
  -1   1  17       46.23       44.83      5.57 o
   0   1  17       54.37       50.70      3.53 o
   1   1  17      255.82      281.12      6.23 o
   2   1  17        0.26        0.53      1.81 o
   3   1  17       57.34       60.09      3.63 o
   4   1  17        0.79        1.17      2.20 o
  -3   2  17        0.13        0.06      3.06 o
  -2   2  17        2.67        0.34      2.68 o
  -1   2  17        6.11        1.93      2.43 o
   0   2  17       98.39       99.98      4.86 o
   1   2  17       51.66       54.56      3.92 o
   2   2  17       61.55       65.13      3.30 o
   3   2  17        1.20       -0.22      1.82 o
   4   2  17       18.83       13.27      2.67 o
  -3   3  17        0.73       -1.75      3.50 o
  -2   3  17       30.85       26.10      4.36 o
  -1   3  17        9.29        5.03      2.94 o
   0   3  17      120.49      131.84      5.09 o
   1   3  17        0.85       -0.51      2.00 o
   2   3  17        0.03       -1.01      2.01 o
   3   3  17       10.02       10.02      2.67 o
   4   3  17        6.55        1.38      3.05 o
   5   3  17        4.14        0.29      2.70 o
  -3   4  17        2.63       -1.04      3.75 o
  -2   4  17        2.97        4.74      3.34 o
  -1   4  17        8.89        6.68      2.94 o
   0   4  17       18.43       18.79      2.41 o
   1   4  17      163.90      183.82      6.09 o
   2   4  17        5.80        4.82      2.15 o
   3   4  17       28.18       20.13      2.99 o
   4   4  17        3.36        0.15      2.96 o
  -3   5  17        0.08       -1.85      3.75 o
  -2   5  17       12.07       10.26      3.87 o
  -1   5  17        1.12        2.09      3.29 o
   0   5  17      117.18      120.21      6.02 o
   1   5  17       45.66       36.22      3.95 o
   2   5  17       50.06       46.95      4.74 o
   3   5  17       13.89       10.77      2.90 o
   4   5  17        2.61        3.88      2.61 o
  -2   6  17       24.83       25.60      4.94 o
  -1   6  17       17.42        9.44      4.27 o
   0   6  17        0.22       -0.56      2.42 o
   1   6  17        1.56        0.15      2.11 o
   2   6  17       12.37        8.30      2.75 o
   3   6  17       23.54       15.35      2.61 o
   4   6  17       14.31        8.79      2.82 o
  -2   7  17       18.95       24.64      6.04 o
  -1   7  17       19.58       25.73      7.11 o
   0   7  17       81.27       72.70      6.43 o
   1   7  17        0.49       -1.26      2.51 o
   2   7  17        0.37       -1.11      2.22 o
   3   7  17       13.86        8.96      2.79 o
   4   7  17        0.01       -1.32      2.63 o
  -1   8  17        4.66        6.36      4.20 o
   0   8  17       16.75       11.88      3.15 o
   1   8  17       87.51      104.98      9.71 o
   2   8  17       27.60       27.23      6.77 o
   3   8  17        0.00       -1.18      2.36 o
   0   9  17        3.06        5.31      3.30 o
   1   9  17       30.57       31.31      4.14 o
   2   9  17       51.30       48.18      7.30 o
   0  -4  18       19.65       23.39      5.03 o
  -1  -3  18        0.00       -1.48      2.97 o
   0  -3  18       24.34       22.22      4.43 o
   1  -3  18       24.23       34.41      4.55 o
   2  -3  18       16.58       12.64      3.04 o
  -2  -2  18        2.23        0.98      3.43 o
  -1  -2  18        0.01       -1.66      3.33 o
   0  -2  18       24.10       27.72      3.09 o
   1  -2  18        0.37       -0.74      2.37 o
   2  -2  18        1.75        2.39      2.49 o
   3  -2  18        0.02        0.62      2.85 o
  -2  -1  18       10.17       10.40      3.24 o
  -1  -1  18       23.09       22.86      4.26 o
   0  -1  18       10.94        5.71      2.40 o
   1  -1  18       10.84       11.88      2.81 o
   2  -1  18       10.05       11.09      2.44 o
   3  -1  18        9.01       13.08      3.00 o
  -2   0  18       31.38       36.40      6.73 o
  -1   0  18       11.81        9.56      2.79 o
   0   0  18        1.02       -1.03      2.07 o
   1   0  18        8.97        9.80      2.59 o
   2   0  18       73.65       81.90      4.17 o
   3   0  18       35.19       36.44      3.12 o
  -2   1  18       19.61       18.40      3.39 o
  -1   1  18       14.65       11.59      2.89 o
   0   1  18       36.90       36.60      5.88 o
   1   1  18       23.12       18.06      2.76 o
   2   1  18        4.49        4.36      1.96 o
   3   1  18        1.67        1.94      2.24 o
   4   1  18        8.71        7.62      2.66 o
  -2   2  18        5.48       -0.45      2.74 o
  -1   2  18       23.22       20.53      3.50 o
   0   2  18       18.84       16.93      2.48 o
   1   2  18       29.98       23.47      3.83 o
   2   2  18        1.58        2.10      1.77 o
   3   2  18       74.33      103.84      4.73 o
   4   2  18        2.79       -0.99      2.28 o
  -2   3  18        0.83        0.81      3.72 o
  -1   3  18       39.39       35.10      3.98 o
   0   3  18       60.00       62.62      4.47 o
   1   3  18       15.20       13.97      2.42 o
   2   3  18      140.74      153.64      4.96 o
   3   3  18        0.72        0.02      2.00 o
   4   3  18        9.82        2.99      2.40 o
  -2   4  18        1.91       -1.61      3.22 o
  -1   4  18       60.52       70.92      7.14 o
   0   4  18        0.17       -0.25      2.00 o
   1   4  18       31.16       27.29      2.91 o
   2   4  18        1.24       -1.06      2.12 o
   3   4  18        1.62        2.97      2.40 o
   4   4  18        0.78       -2.15      4.30 o
  -2   5  18        0.87       -1.65      3.30 o
  -1   5  18        7.54        5.99      3.73 o
   0   5  18       59.99       64.06      5.41 o
   1   5  18       26.90       23.46      3.07 o
   2   5  18        0.85       -1.04      2.08 o
   3   5  18        4.86        2.20      2.77 o
   4   5  18       19.45       20.35      4.05 o
  -1   6  18       38.36       44.30      5.56 o
   0   6  18       22.56       18.08      3.16 o
   1   6  18       20.00       17.73      3.05 o
   2   6  18        0.15       -1.08      2.15 o
   3   6  18       18.90       13.73      2.75 o
  -1   7  18       72.81       95.43     17.74 o
   0   7  18        1.49       -1.38      2.76 o
   1   7  18       53.14       51.08      7.68 o
   2   7  18        0.00       -1.04      2.08 o
   3   7  18        1.53       -1.16      2.32 o
   1   8  18       43.51       42.26      4.70 o
   2   8  18       34.78       29.81      4.10 o
   0  -2  19       26.45       26.29      4.03 o
   1  -2  19       11.34       10.06      2.93 o
  -1  -1  19       20.59       25.93      4.81 o
   0  -1  19        7.97        5.96      3.26 o
   1  -1  19        0.84       -0.99      2.48 o
   2  -1  19       12.54       12.63      3.08 o
  -1   0  19        3.59        3.02      3.72 o
   0   0  19        3.47        1.15      2.71 o
   1   0  19        0.84       -1.66      3.34 o
   2   0  19       28.06       27.05      2.94 o
  -1   1  19        0.05       -1.47      2.93 o
   0   1  19       31.38       35.09      4.58 o
   1   1  19       65.01       68.39      4.77 o
   2   1  19        1.35        3.27      2.16 o
   3   1  19       10.57       15.91      3.10 o
  -1   2  19        2.04        2.19      3.13 o
   0   2  19       17.40       10.25      3.73 o
   1   2  19        5.43        8.13      2.70 o
   2   2  19      155.56      205.54      6.61 o
   3   2  19       18.16       20.13      2.83 o
  -1   3  19        5.77        2.84      2.88 o
   0   3  19        0.25       -1.70      3.40 o
   1   3  19       39.86       36.12      4.56 o
   2   3  19       34.76       44.89      4.65 o
   3   3  19       42.64       43.09      3.72 o
  -1   4  19       33.70       32.98      4.39 o
   0   4  19        3.39       -1.44      2.88 o
   1   4  19        0.29       -0.87      3.39 o
   2   4  19        4.99        1.80      2.27 o
   3   4  19       18.76       18.01      3.13 o
  -1   5  19        9.84        6.35      4.03 o
   0   5  19        1.89       -1.82      3.64 o
   1   5  19        3.02       -1.10      2.20 o
   2   5  19        2.38       -1.19      2.38 o
   3   5  19       41.09       35.78      3.96 o
   0   6  19        0.11       -2.16      4.31 o
   1   6  19        2.72       -1.02      2.03 o
   2   6  19        8.32        1.72      2.76 o
   1   1  20       16.24       15.86      3.08 o
   0   2  20        3.35       -0.94      3.14 o
   1   2  20       12.87        9.64      3.57 o
   0   3  20        2.55        0.35      3.03 o
   1   3  20        0.44       -1.20      2.41 o
 
